# Supplementary material for: 4-(8-Hydr­oxy-3-methyl-1,4-dioxo-1,4-dihydro-2-naphth­yl)butanoic acid
Source: Acta Crystallogr Sect E Struct Rep Online. 2009 Oct 17;65(Pt 11):o2737. doi: 10.1107/S1600536809040021 (PMC2971191; doi:10.1107/S1600536809040021)
Supplement: Supplementary file 2 [file e-65-o2737-Isup2.hkl]

# 
# h,k,l, Fc-squared, Fo-squared, sigma(Fo-squared) and status flag 
# 
data_I
_shelx_title '  _080819-2' 
_shelx_refln_list_code          4 
_shelx_F_calc_maximum      184.22 
_exptl_crystal_F_000       576.00 
_reflns_d_resolution_high  0.8301 
 
loop_ 
 _symmetry_equiv_pos_as_xyz 
 'x, y, z' 
 '-x+1/2, y+1/2, -z+1/2' 
 '-x, -y, -z' 
 'x-1/2, -y-1/2, z-1/2' 
 
_cell_length_a    10.8808 
_cell_length_b     9.9734 
_cell_length_c    12.7054 
_cell_angle_alpha  90.000 
_cell_angle_beta  106.936 
_cell_angle_gamma  90.000 
 
_shelx_F_squared_multiplier     1.000 
 
loop_ 
 _refln_index_h 
 _refln_index_k 
 _refln_index_l 
 _refln_F_squared_calc 
 _refln_F_squared_meas 
 _refln_F_squared_sigma 
 _refln_observed_status 
   2   0   0     5017.45     4268.21     15.56 o 
   4   0   0      472.73      387.23      5.99 o 
   6   0   0        2.01        0.65      1.19 o 
   8   0   0       76.81       81.00      5.12 o 
  10   0   0       39.44       38.90      9.21 o 
  12   0   0        0.60        3.36      2.01 o 
   2   1   0      208.15      180.37      2.67 o 
   3   1   0     1023.67      969.73      6.37 o 
   4   1   0       46.81       37.19      1.97 o 
   5   1   0       43.66       41.88      2.13 o 
   6   1   0       51.30       52.17      2.89 o 
   7   1   0       17.70       25.93      2.45 o 
   8   1   0       66.91       72.28      3.38 o 
   9   1   0       11.88        8.98      1.67 o 
  10   1   0        5.36        6.45      1.45 o 
  11   1   0        0.82        2.02      1.67 o 
  12   1   0        2.28        8.25      2.39 o 
   0   2   0     5786.57     5483.40     21.83 o 
   1   2   0     1182.81     1146.93      7.14 o 
   2   2   0       93.41       65.92      2.44 o 
   3   2   0      121.73      105.12      3.84 o 
   4   2   0      122.48      100.53      2.66 o 
   5   2   0        4.60        9.78      1.60 o 
   6   2   0       28.77       28.98      2.28 o 
   7   2   0       30.38       39.33      2.73 o 
   8   2   0        1.82        2.54      1.40 o 
   9   2   0      113.93      116.96      4.76 o 
  10   2   0        0.18        3.51      1.67 o 
  11   2   0        1.96        5.37      1.91 o 
  12   2   0        0.13        1.50      1.96 o 
   1   3   0      610.37      430.21      6.20 o 
   2   3   0      669.37      646.56     11.57 o 
   3   3   0      178.18      158.89      5.94 o 
   4   3   0       88.80       93.87      2.57 o 
   5   3   0      181.27      176.48      3.71 o 
   6   3   0      102.66       99.64      3.55 o 
   7   3   0       27.13       21.06      2.27 o 
   8   3   0       38.37       41.10      3.01 o 
   9   3   0        8.99        6.64      1.61 o 
  10   3   0        2.43        4.07      1.27 o 
  11   3   0        0.75        1.48      1.94 o 
  12   3   0        0.45        2.65      2.46 o 
   0   4   0    16802.01    16263.90     77.39 o 
   1   4   0      547.68      569.08     11.29 o 
   2   4   0     1879.02     1845.35     13.27 o 
   3   4   0      356.85      362.87      5.88 o 
   4   4   0      211.61      174.97      3.09 o 
   5   4   0        6.12        3.27      0.86 o 
   6   4   0        4.94        6.98      1.57 o 
   7   4   0        0.72        3.94      1.22 o 
   8   4   0      174.26      172.71      6.32 o 
   9   4   0       27.88       24.38      2.92 o 
  10   4   0        5.20        4.69      1.46 o 
  11   4   0       17.72        9.03      2.76 o 
   1   5   0     1434.58     1587.08      7.56 o 
   2   5   0      306.97      333.25      6.13 o 
   3   5   0       20.60       24.00      2.48 o 
   4   5   0        1.97        4.21      1.77 o 
   5   5   0      167.49      155.00      3.54 o 
   6   5   0        0.38        1.77      1.12 o 
   7   5   0        0.68        3.38      1.62 o 
   8   5   0      166.34      173.99      5.07 o 
   9   5   0        0.07        2.98      1.59 o 
  10   5   0       46.30       37.55      8.54 o 
  11   5   0        0.12        1.20      1.99 o 
   0   6   0      159.67      145.48      4.85 o 
   1   6   0      124.17      133.65      4.45 o 
   2   6   0      250.97      276.31      6.01 o 
   3   6   0        9.10       17.82      2.14 o 
   4   6   0      122.39      120.52      4.77 o 
   5   6   0        0.16        5.36      1.65 o 
   6   6   0      102.88      112.93      5.10 o 
   7   6   0      313.82      343.94      7.00 o 
   8   6   0      143.12      145.07      6.17 o 
   9   6   0       60.36       54.69      4.31 o 
  10   6   0       16.74       12.98      3.50 o 
   1   7   0        1.93        3.49      1.13 o 
   2   7   0        2.13        2.35      1.49 o 
   3   7   0       94.03       93.06      4.60 o 
   4   7   0        1.76        6.30      1.68 o 
   5   7   0       28.28       27.33      3.22 o 
   6   7   0       36.86       29.97      3.86 o 
   7   7   0       40.19       47.49      4.88 o 
   8   7   0        3.46       12.64     13.75 o 
   9   7   0        0.02        6.07      3.84 o 
  10   7   0        7.01        1.85      3.33 o 
   0   8   0       40.16       42.06      3.70 o 
   1   8   0       89.97       88.11      2.71 o 
   2   8   0       20.05       13.67      2.56 o 
   3   8   0        8.66       11.05      2.71 o 
   4   8   0       12.98        8.74      1.93 o 
   5   8   0        1.02        2.30      1.93 o 
   6   8   0       12.76        8.52      2.54 o 
   7   8   0        2.37        5.33      3.72 o 
   8   8   0       46.38       42.02      6.49 o 
   9   8   0       15.59        5.98      5.32 o 
   1   9   0        0.05        2.13      1.03 o 
   2   9   0       53.36       48.50      4.05 o 
   3   9   0       63.88       78.45      7.25 o 
   4   9   0        9.77        6.57      2.51 o 
   5   9   0       22.51       30.10      4.56 o 
   6   9   0       33.19       38.24      7.47 o 
   7   9   0       42.68       40.71      5.33 o 
   0  10   0      100.79       94.21      6.14 o 
   1  10   0        4.13        1.55      4.16 o 
   2  10   0       32.09       36.01      7.04 o 
   3  10   0        4.68        6.77      3.06 o 
   4  10   0       12.30        8.06      7.12 o 
   5  10   0        3.07        6.07      2.61 o 
   6  10   0       13.34       11.27      8.29 o 
   1  11   0       18.66       19.16     10.42 o 
   2  11   0       12.43       12.02      4.43 o 
   3  11   0        1.48        5.44      3.89 o 
   4  11   0        1.23        5.83      4.43 o 
   5  11   0        0.18        4.04      2.76 o 
   0  12   0        0.45        5.57      4.53 o 
 -11   0   1       94.86       90.82      6.86 o 
  -9   0   1        4.35        5.83      1.72 o 
  -7   0   1       54.77       49.48      3.85 o 
  -5   0   1       19.39       18.63      2.41 o 
  -3   0   1    33936.14    30508.08     92.00 o 
   3   0   1      392.98      419.14      5.55 o 
   5   0   1      655.08      650.84      8.31 o 
   7   0   1        5.33        7.41      1.88 o 
   9   0   1        4.44        2.28      1.43 o 
  11   0   1       11.38        7.43      2.80 o 
 -12   1   1        5.03        3.19      1.24 o 
 -11   1   1        3.49        2.19      1.79 o 
 -10   1   1       11.17        9.33      2.20 o 
  -9   1   1       13.24       13.54      2.34 o 
  -8   1   1      116.38      122.04      4.41 o 
  -7   1   1        3.70        2.16      1.78 o 
  -6   1   1        6.52        3.32      0.96 o 
  -5   1   1      179.46      178.38      3.68 o 
  -4   1   1       45.85       48.85      2.37 o 
  -3   1   1    25269.30    23960.99     60.31 o 
  -2   1   1     2827.36     2772.54      9.12 o 
   1   1   1     1089.24      965.92      4.45 o 
   2   1   1       49.57       55.51      2.50 o 
   3   1   1       11.58        7.56      1.14 o 
   4   1   1      287.78      306.53      3.74 o 
   5   1   1       10.17       21.91      1.68 o 
   6   1   1      114.63      110.40      4.88 o 
   7   1   1      294.88      338.87      5.52 o 
   8   1   1       64.34       87.65      3.70 o 
   9   1   1       42.10       44.62      3.51 o 
  10   1   1        0.63        4.42      2.15 o 
  11   1   1        1.36        1.91      3.14 o 
  12   1   1        0.52        2.68      3.13 o 
 -12   2   1        3.36        7.93      2.99 o 
 -11   2   1        1.82        3.80      2.22 o 
 -10   2   1       17.09       16.67      2.38 o 
  -9   2   1        0.02        4.31      1.32 o 
  -8   2   1        3.38        5.23      1.53 o 
  -7   2   1        2.43        3.26      1.35 o 
  -6   2   1        0.91        2.31      1.26 o 
  -5   2   1        3.25        4.20      1.45 o 
  -4   2   1      162.17      138.30      3.21 o 
  -3   2   1       57.22       41.95      1.87 o 
  -2   2   1       26.62       24.68      1.77 o 
  -1   2   1      121.61      146.67      3.50 o 
   0   2   1      555.62      445.22      4.93 o 
   1   2   1       12.63       10.86      1.57 o 
   2   2   1      290.82      240.99      4.66 o 
   3   2   1      372.67      327.34      5.04 o 
   4   2   1       57.17       55.94      2.67 o 
   5   2   1       42.33       55.98      2.64 o 
   6   2   1      289.91      259.87      5.60 o 
   7   2   1       47.59       54.27      2.88 o 
   8   2   1        0.52        4.45      1.20 o 
   9   2   1       28.54       26.67      2.95 o 
  10   2   1        0.22        3.18      1.16 o 
  11   2   1        4.67        4.58      2.32 o 
  12   2   1        0.62        4.88      2.43 o 
 -12   3   1        1.30        3.06      1.69 o 
 -11   3   1        0.52        3.71      1.38 o 
 -10   3   1       20.58       14.15      3.26 o 
  -9   3   1        0.17        1.23      1.43 o 
  -8   3   1        0.60        1.89      1.24 o 
  -7   3   1        0.82        3.13      1.46 o 
  -6   3   1        9.79       16.61      1.76 o 
  -5   3   1      150.12      147.20      3.79 o 
  -4   3   1      483.23      455.58      5.75 o 
  -3   3   1      717.24      691.88     10.64 o 
  -2   3   1      405.41      443.62      9.43 o 
  -1   3   1       25.46       32.16      3.58 o 
   0   3   1        6.56       19.03      2.08 o 
   1   3   1       66.62       70.18      2.61 o 
   2   3   1        7.30        7.03      1.13 o 
   3   3   1       26.94       29.14      1.67 o 
   4   3   1       56.49       59.50      2.22 o 
   5   3   1      721.44      736.65      6.82 o 
   6   3   1      207.74      216.70      4.50 o 
   7   3   1       60.68       66.40      3.21 o 
   8   3   1       14.31        8.96      1.49 o 
   9   3   1       22.62       15.59      2.42 o 
  10   3   1        0.01        2.56      1.18 o 
  11   3   1        0.01        4.20      1.73 o 
 -12   4   1       15.49       13.91      5.69 o 
 -11   4   1        0.68        4.07      1.85 o 
 -10   4   1        9.66        5.70      1.72 o 
  -9   4   1        0.35        2.68      1.37 o 
  -8   4   1      117.67      127.42      4.22 o 
  -7   4   1        2.50        5.36      1.17 o 
  -6   4   1        0.98        3.79      1.08 o 
  -5   4   1        4.09        4.01      1.13 o 
  -4   4   1       61.59       63.18      1.95 o 
  -3   4   1     1678.54     1738.15     14.30 o 
  -2   4   1      702.36      777.54     12.96 o 
  -1   4   1     1006.07      932.65      7.41 o 
   0   4   1       11.56       18.87      1.61 o 
   1   4   1       91.31       45.71      1.77 o 
   2   4   1      648.87      630.35      4.44 o 
   3   4   1      550.25      538.69      5.17 o 
   4   4   1       33.45       35.67      1.93 o 
   5   4   1        8.64       11.51      1.43 o 
   6   4   1       49.12       39.80      2.54 o 
   7   4   1       89.56       89.89      3.66 o 
   8   4   1      138.22      134.57      4.93 o 
   9   4   1       40.05       38.18      3.61 o 
  10   4   1        3.51        9.77      6.37 o 
  11   4   1        0.35        4.73      1.79 o 
 -11   5   1      145.76      134.13     20.73 o 
 -10   5   1       66.41       69.11      4.74 o 
  -9   5   1        5.90        3.93      1.80 o 
  -8   5   1       40.03       37.20      3.34 o 
  -7   5   1       24.01       36.27      3.70 o 
  -6   5   1       39.90       44.85      2.35 o 
  -5   5   1      168.50      176.23      4.27 o 
  -4   5   1      193.77      203.69      5.60 o 
  -3   5   1     1137.44     1184.41     12.19 o 
  -2   5   1      181.52      209.75      5.48 o 
  -1   5   1       27.25       21.76      1.65 o 
   0   5   1     2523.15     2806.02     16.04 o 
   1   5   1      383.16      373.72      4.23 o 
   2   5   1        2.76        2.85      0.67 o 
   3   5   1       20.35       23.60      1.65 o 
   4   5   1       48.39       40.81      2.05 o 
   5   5   1       66.77       63.93      2.66 o 
   6   5   1       26.43       28.14      2.30 o 
   7   5   1      195.16      206.21      5.00 o 
   8   5   1       20.05       24.26      2.78 o 
   9   5   1       23.97       22.86      2.61 o 
  10   5   1       17.50       21.05      5.31 o 
  11   5   1        1.08        3.58      1.86 o 
 -11   6   1        4.41       10.98      3.69 o 
 -10   6   1       77.44       80.83      7.88 o 
  -9   6   1        0.89        6.24      1.54 o 
  -8   6   1       10.71        6.90      2.08 o 
  -7   6   1       35.55       31.25      2.81 o 
  -6   6   1       19.57       14.24      2.24 o 
  -5   6   1        3.55        4.32      1.60 o 
  -4   6   1      100.54      116.60      4.65 o 
  -3   6   1       47.48       50.66      3.39 o 
  -2   6   1       40.82       57.21      3.05 o 
  -1   6   1      133.34      158.94      3.24 o 
   0   6   1       55.92       50.80      2.26 o 
   1   6   1       83.01       85.72      2.68 o 
   2   6   1        2.01        3.65      1.09 o 
   3   6   1       81.17       80.63      3.86 o 
   4   6   1       48.89       55.69      3.72 o 
   5   6   1      123.71      120.90      2.83 o 
   6   6   1       22.35       25.49      1.85 o 
   7   6   1      420.81      434.67     13.64 o 
   8   6   1       29.51       27.50      3.83 o 
   9   6   1       53.63       51.80      4.09 o 
  10   6   1        0.45       -3.82      3.82 o 
 -10   7   1        3.49        2.60      6.58 o 
  -9   7   1        3.00        5.53      2.96 o 
  -8   7   1        0.02       -1.37      3.95 o 
  -7   7   1        5.39        9.58      3.88 o 
  -6   7   1        9.24       10.96      2.74 o 
  -5   7   1        2.81        7.07      2.58 o 
  -4   7   1       69.05       80.32      4.45 o 
  -3   7   1        0.49        3.43      1.34 o 
  -2   7   1       83.98       80.70      4.30 o 
  -1   7   1        3.61        6.67      1.31 o 
   0   7   1        8.36       15.92      2.16 o 
   1   7   1       81.87       85.81      2.66 o 
   2   7   1        1.04        4.67      1.40 o 
   3   7   1        0.00        3.60      1.52 o 
   4   7   1       80.01       78.98      4.19 o 
   5   7   1        1.99        4.77      2.33 o 
   6   7   1        8.97       10.39      2.33 o 
   7   7   1       30.20       32.59      3.85 o 
   8   7   1       13.77        6.49      4.94 o 
   9   7   1        1.60       -2.08      5.79 o 
  -9   8   1       15.58       12.91      6.13 o 
  -8   8   1       12.55        5.50      3.53 o 
  -7   8   1        3.89       11.85      4.91 o 
  -6   8   1        6.28        5.07      3.71 o 
  -5   8   1        0.50        3.52      2.68 o 
  -4   8   1       40.15       40.71      3.85 o 
  -3   8   1        1.87        3.62      2.05 o 
  -2   8   1        4.94        8.64      2.46 o 
  -1   8   1        0.42        3.71      0.91 o 
   0   8   1       64.23       68.70      2.96 o 
   1   8   1        8.15        8.42      1.29 o 
   2   8   1      104.30      114.32      6.43 o 
   3   8   1       59.66       69.23      6.95 o 
   4   8   1       56.42       58.48      4.40 o 
   5   8   1       67.69       67.86      5.36 o 
   6   8   1       71.88       70.41      5.31 o 
   7   8   1       16.21       11.31      2.84 o 
   8   8   1       28.61       30.15      6.91 o 
   9   8   1       20.66       16.69     12.23 o 
  -8   9   1        2.02        8.66      8.42 o 
  -7   9   1        0.87       -1.36      6.92 o 
  -6   9   1        1.04        2.88      3.57 o 
  -5   9   1        4.74        3.57      2.82 o 
  -4   9   1        0.72        4.19      2.43 o 
  -3   9   1       16.88       15.64      2.62 o 
  -2   9   1       47.24       36.08      3.96 o 
  -1   9   1       58.77       58.02      2.70 o 
   0   9   1        9.69        4.56      2.28 o 
   1   9   1        9.64        8.73      2.41 o 
   2   9   1        3.46        2.75      2.25 o 
   3   9   1       39.75       43.46      6.45 o 
   4   9   1       20.42       34.28      4.90 o 
   5   9   1        0.15        3.28      2.11 o 
   6   9   1       25.42       33.35      4.32 o 
   7   9   1        2.62        5.16      2.41 o 
   8   9   1       22.38       17.77     10.14 o 
  -7  10   1        1.73       -2.47      7.26 o 
  -6  10   1        0.21        3.15      2.57 o 
  -5  10   1       28.40       37.48     10.33 o 
  -4  10   1        1.47        6.20      2.55 o 
  -3  10   1       13.49       18.20      5.77 o 
  -2  10   1       15.90       18.13      4.63 o 
  -1  10   1       34.22       23.13      2.48 o 
   0  10   1        0.22        2.42      1.90 o 
   1  10   1       22.98       13.28      7.09 o 
   2  10   1        3.38        2.76      2.57 o 
   3  10   1        4.25        1.25      5.84 o 
   4  10   1        8.78        8.96      3.15 o 
   5  10   1        1.98        1.47      4.18 o 
   6  10   1        0.66        2.70      3.34 o 
  -5  11   1        3.04        8.56      4.39 o 
  -4  11   1        2.12        5.64      4.78 o 
  -3  11   1        2.34        5.55      4.04 o 
  -2  11   1        7.53        4.55      3.77 o 
  -1  11   1        6.20        4.52      2.74 o 
   0  11   1        0.03        1.16      4.18 o 
   1  11   1        9.11       10.16      4.81 o 
   2  11   1        0.00        5.21      4.33 o 
   3  11   1        3.58        6.91      4.52 o 
   4  11   1        5.82       10.89      5.50 o 
 -12   0   2       12.81       13.60      3.90 o 
 -10   0   2      109.51      126.10      7.44 o 
  -8   0   2       83.50       89.20      5.36 o 
  -6   0   2      201.93      189.19      7.71 o 
  -4   0   2     2701.09     2869.01     43.09 o 
  -2   0   2      106.45      152.07      4.63 o 
   0   0   2     8712.62     7475.31     23.17 o 
   2   0   2     2022.39     1908.42     13.77 o 
   4   0   2      701.97      726.89      7.32 o 
   6   0   2      157.62      162.52      5.31 o 
   8   0   2       87.11       96.44      5.19 o 
  10   0   2       17.51       22.22      7.08 o 
 -12   1   2        4.55        7.01      2.62 o 
 -11   1   2       46.63       41.06      5.07 o 
 -10   1   2        4.98        7.25      1.36 o 
  -9   1   2        6.43        8.29      2.00 o 
  -8   1   2       47.98       52.01      3.17 o 
  -7   1   2       17.80       18.33      1.97 o 
  -6   1   2      999.20     1073.91      8.96 o 
  -5   1   2       14.55       10.26      1.40 o 
  -4   1   2      702.85      675.12     12.65 o 
  -3   1   2    15019.36    14531.64     44.47 o 
  -2   1   2     4094.53     3980.98     16.74 o 
  -1   1   2     1069.56      925.03      6.80 o 
   0   1   2      124.58      143.86      2.13 o 
   1   1   2     4337.31     4261.16     15.78 o 
   2   1   2     1744.34     1606.30      9.34 o 
   3   1   2      198.93      175.95      4.06 o 
   4   1   2       11.62        8.78      1.89 o 
   5   1   2       56.38       75.33      3.80 o 
   6   1   2       98.15      111.32      3.03 o 
   7   1   2       25.01       20.15      2.01 o 
   8   1   2       31.06       34.76      2.48 o 
   9   1   2       14.79       14.32      2.85 o 
  10   1   2        6.69        6.64      2.59 o 
  11   1   2        0.10        3.58      1.61 o 
 -12   2   2        0.36        3.54      2.40 o 
 -11   2   2        1.30        5.24      1.39 o 
 -10   2   2        5.73        6.99      1.60 o 
  -9   2   2        3.79        9.86      2.73 o 
  -8   2   2        4.03        4.43      1.58 o 
  -7   2   2      148.26      154.41      4.40 o 
  -6   2   2      214.82      220.48      4.79 o 
  -5   2   2      138.00      147.39      4.34 o 
  -4   2   2        9.64       10.86      1.64 o 
  -3   2   2      861.55      780.39      6.85 o 
  -2   2   2      968.87      845.26     12.29 o 
  -1   2   2        0.83       10.53      1.98 o 
   0   2   2     1058.46      992.36      9.57 o 
   1   2   2      303.78      223.63      3.83 o 
   2   2   2      697.53      618.93      4.54 o 
   3   2   2      101.32      128.94      2.42 o 
   4   2   2      312.41      335.84      4.26 o 
   5   2   2       98.78      120.57      3.01 o 
   6   2   2      348.30      396.20      5.19 o 
   7   2   2       29.66       27.32      2.53 o 
   8   2   2        4.75        3.63      1.25 o 
   9   2   2        9.69       11.05      1.58 o 
  10   2   2        7.68        5.04      1.44 o 
  11   2   2        3.17        4.41      3.78 o 
 -12   3   2        0.12        2.91      2.04 o 
 -11   3   2       10.63       12.68      2.62 o 
 -10   3   2        1.38        2.63      1.54 o 
  -9   3   2        4.59        5.24      1.73 o 
  -8   3   2       14.10       13.87      2.52 o 
  -7   3   2       14.40       14.04      1.69 o 
  -6   3   2        2.95        3.42      1.10 o 
  -5   3   2       36.56       24.52      1.90 o 
  -4   3   2       88.15       86.98      4.31 o 
  -3   3   2     2288.81     2241.81     10.26 o 
  -2   3   2       49.75       57.70      3.37 o 
  -1   3   2      439.79      356.76      8.81 o 
   0   3   2     1605.78     1510.59     18.49 o 
   1   3   2     3235.67     3127.62     21.57 o 
   2   3   2       92.81       96.77      2.41 o 
   3   3   2       33.34       26.59      1.75 o 
   4   3   2       19.58       20.64      1.88 o 
   5   3   2     1077.18     1157.73      8.27 o 
   6   3   2        5.46        6.52      1.39 o 
   7   3   2       13.81       12.53      1.55 o 
   8   3   2       38.17       37.46      2.66 o 
   9   3   2        1.19        3.31      1.04 o 
  10   3   2        1.24        6.50      3.65 o 
  11   3   2        1.75        2.46      6.26 o 
 -12   4   2        1.80        2.65      2.06 o 
 -11   4   2       63.07       54.65      5.08 o 
 -10   4   2       32.54       33.78      3.96 o 
  -9   4   2       12.43        8.19      1.77 o 
  -8   4   2        3.27        4.09      1.47 o 
  -7   4   2       23.02       23.67      2.39 o 
  -6   4   2       18.42       20.97      2.25 o 
  -5   4   2        1.01        2.49      0.92 o 
  -4   4   2        0.21        1.50      0.85 o 
  -3   4   2     1409.17     1527.59     14.40 o 
  -2   4   2      137.87      191.99      2.91 o 
  -1   4   2       14.89       22.57      2.93 o 
   0   4   2       41.26       36.50      1.83 o 
   1   4   2      220.08      232.54      3.43 o 
   2   4   2      729.01      662.39      6.82 o 
   3   4   2       11.96       18.81      1.68 o 
   4   4   2      704.15      702.42      7.11 o 
   5   4   2      237.29      252.82      5.35 o 
   6   4   2       38.43       39.36      2.57 o 
   7   4   2       51.09       52.63      3.18 o 
   8   4   2        0.46        0.50      1.08 o 
   9   4   2        0.12        2.84      1.43 o 
  10   4   2        0.96        9.11      3.26 o 
  11   4   2        1.92        5.25      1.96 o 
 -11   5   2        5.74        5.66      2.09 o 
 -10   5   2      166.49      178.09      7.02 o 
  -9   5   2       44.03       46.31      4.06 o 
  -8   5   2        1.22        3.02      1.36 o 
  -7   5   2        0.67        4.53      1.01 o 
  -6   5   2        3.67        5.75      1.13 o 
  -5   5   2        3.78        3.00      0.96 o 
  -4   5   2       39.81       36.80      3.17 o 
  -3   5   2     1196.40     1204.01     11.50 o 
  -2   5   2       75.86       88.03      2.84 o 
  -1   5   2      196.49      189.35      3.56 o 
   0   5   2      342.79      370.17      4.56 o 
   1   5   2        1.83        2.67      0.96 o 
   2   5   2        4.65        2.67      0.59 o 
   3   5   2        6.27        9.17      1.27 o 
   4   5   2       31.57       34.94      2.94 o 
   5   5   2       90.21       85.20      4.37 o 
   6   5   2        6.09        5.44      1.31 o 
   7   5   2       21.91       23.85      2.13 o 
   8   5   2        6.46        5.44      1.10 o 
   9   5   2       46.23       43.73      4.75 o 
  10   5   2        4.87        7.98      3.09 o 
 -11   6   2        7.94       -4.05      6.78 o 
 -10   6   2       11.80        7.58      1.67 o 
  -9   6   2        3.92        4.84      1.75 o 
  -8   6   2        0.47        2.54      1.04 o 
  -7   6   2        1.20        0.90      1.54 o 
  -6   6   2       15.25       11.93      2.12 o 
  -5   6   2       15.39       19.03      2.77 o 
  -4   6   2      200.05      198.37      5.92 o 
  -3   6   2      581.13      636.73     10.32 o 
  -2   6   2       67.21       75.08      2.56 o 
  -1   6   2        6.27        7.44      2.11 o 
   0   6   2      156.06      142.10      3.52 o 
   1   6   2        0.17        2.76      0.94 o 
   2   6   2       85.65       84.69      2.62 o 
   3   6   2        3.29        4.45      1.14 o 
   4   6   2      348.70      340.29      4.50 o 
   5   6   2      175.05      189.84      4.94 o 
   6   6   2       55.20       55.85      3.32 o 
   7   6   2       84.65       92.01      4.20 o 
   8   6   2        1.83        3.24      1.73 o 
   9   6   2        0.00        3.06      1.97 o 
  10   6   2        1.43        8.53      3.06 o 
 -10   7   2        0.27        3.97      5.64 o 
  -9   7   2        1.36        1.69      2.97 o 
  -8   7   2        8.90       10.63      3.04 o 
  -7   7   2       53.96       49.12      4.94 o 
  -6   7   2        5.51        2.73      3.09 o 
  -5   7   2       35.11       40.47      4.11 o 
  -4   7   2        0.70        1.86      1.60 o 
  -3   7   2        1.51        3.70      1.79 o 
  -2   7   2       54.54       52.14      2.01 o 
  -1   7   2        2.30        4.67      1.06 o 
   0   7   2       55.07       58.39      2.70 o 
   1   7   2       12.75       11.75      1.49 o 
   2   7   2        0.21        2.70      0.76 o 
   3   7   2       58.78       67.34      3.91 o 
   4   7   2      558.20      590.58      9.72 o 
   5   7   2      478.77      495.42     11.15 o 
   6   7   2       12.07        8.33      1.54 o 
   7   7   2       11.28        9.58      1.72 o 
   8   7   2        0.24        3.77      2.20 o 
   9   7   2        6.34        7.73      2.65 o 
  -9   8   2        0.36        2.59      2.81 o 
  -8   8   2        0.17        1.42      2.10 o 
  -7   8   2        7.37       11.65      4.52 o 
  -6   8   2       17.72       18.97      3.34 o 
  -5   8   2       97.12       93.76      6.00 o 
  -4   8   2       16.00       19.46      3.43 o 
  -3   8   2        0.59       10.08      2.65 o 
  -2   8   2        3.89        5.72      1.77 o 
  -1   8   2        0.87        3.01      1.64 o 
   0   8   2       93.80       92.75      4.22 o 
   1   8   2       23.77       32.35      3.09 o 
   2   8   2       26.69       25.33      2.49 o 
   3   8   2       37.61       41.31      3.62 o 
   4   8   2       55.96       61.34      4.05 o 
   5   8   2      108.07      112.40      6.84 o 
   6   8   2      102.96       77.74      7.88 o 
   7   8   2       31.69       29.20      6.10 o 
   8   8   2        0.35        7.35      3.75 o 
  -8   9   2        1.75        3.26      2.03 o 
  -7   9   2        5.13        6.72      6.48 o 
  -6   9   2       14.44       21.55     10.47 o 
  -5   9   2        0.77        5.45      3.22 o 
  -4   9   2       11.40       16.63      3.55 o 
  -3   9   2       21.94       19.58      3.13 o 
  -2   9   2       39.86       30.96      3.56 o 
  -1   9   2        0.45        2.90      1.14 o 
   0   9   2       15.45       16.77      1.85 o 
   1   9   2       44.53       33.14      2.39 o 
   2   9   2       28.87       30.55      3.38 o 
   3   9   2        1.17        1.52      2.68 o 
   4   9   2       35.23       32.36      6.83 o 
   5   9   2        7.69        9.43      2.82 o 
   6   9   2       28.92       29.91      7.39 o 
   7   9   2        1.93        3.41      2.08 o 
  -7  10   2        2.83        6.75      3.48 o 
  -6  10   2        2.86        5.72      3.71 o 
  -5  10   2        0.01        2.36      2.34 o 
  -4  10   2       27.69       24.88     10.32 o 
  -3  10   2        2.77        6.29      6.48 o 
  -2  10   2       21.26       12.94      3.28 o 
  -1  10   2       22.18       15.98      3.23 o 
   0  10   2        0.01        0.76      1.33 o 
   1  10   2        0.39        5.41      2.30 o 
   2  10   2        2.08        4.92      3.97 o 
   3  10   2        1.56       -0.03      4.00 o 
   4  10   2        0.93        6.83      5.49 o 
   5  10   2        0.12       -3.44      5.69 o 
   6  10   2        2.96       -2.31      4.80 o 
  -5  11   2        1.54       -3.98      7.31 o 
  -4  11   2       19.89       11.73      4.70 o 
  -3  11   2        1.55        3.35      6.10 o 
  -2  11   2        0.80        2.64      3.30 o 
  -1  11   2        0.05        0.44      4.70 o 
   0  11   2        0.55       -0.14      3.47 o 
   1  11   2       16.63       13.33      6.90 o 
   2  11   2        1.01        1.90      3.32 o 
   3  11   2       24.24       12.43      4.25 o 
   4  11   2       25.20       30.27      8.94 o 
 -13   0   3       19.85        9.93      4.06 o 
 -11   0   3       10.76       11.02      4.10 o 
  -9   0   3       56.12       49.38      5.01 o 
  -7   0   3      137.96      164.06      6.57 o 
  -5   0   3      120.42      105.73      4.53 o 
  -3   0   3    15956.32    14762.48    163.21 o 
  -1   0   3     2208.00     1909.81     12.50 o 
   1   0   3      549.74      502.34      5.14 o 
   3   0   3      735.70      728.56      6.56 o 
   5   0   3        5.89       11.01      1.67 o 
   7   0   3       89.97       96.72      4.64 o 
   9   0   3        7.99        3.55      2.69 o 
  11   0   3        1.79        3.00      3.74 o 
 -13   1   3        1.96        5.60      1.73 o 
 -12   1   3        0.38        3.47      5.23 o 
 -11   1   3       21.83       22.70      3.55 o 
 -10   1   3        0.56        3.66      1.12 o 
  -9   1   3       12.27       12.25      2.13 o 
  -8   1   3       27.88       30.13      2.72 o 
  -7   1   3      116.66      126.71      4.01 o 
  -6   1   3     2403.17     2721.75     26.03 o 
  -5   1   3        8.94        5.30      1.53 o 
  -4   1   3      223.38      199.04      4.66 o 
  -3   1   3    11252.48    10288.87     52.22 o 
  -2   1   3        2.53        6.01      1.68 o 
  -1   1   3      339.53      384.54      4.59 o 
   0   1   3      104.57       89.32      5.35 o 
   1   1   3       10.59        9.06      1.20 o 
   2   1   3      136.99      117.59      3.95 o 
   3   1   3      207.40      171.67      6.49 o 
   4   1   3       40.81       36.12      2.20 o 
   5   1   3       87.40       91.41      2.68 o 
   6   1   3       30.33       34.93      1.91 o 
   7   1   3       39.42       32.99      2.24 o 
   8   1   3        1.02        1.89      1.72 o 
   9   1   3        7.68        6.28      2.24 o 
  10   1   3        5.78        5.63      1.67 o 
  11   1   3       18.65       10.22      3.73 o 
 -12   2   3        0.06        3.36      1.65 o 
 -11   2   3        0.25        5.26      1.79 o 
 -10   2   3       26.40       24.10      2.90 o 
  -9   2   3       40.65       39.78      3.67 o 
  -8   2   3       48.67       42.21      3.11 o 
  -7   2   3      147.67      140.32      4.84 o 
  -6   2   3     2707.83     3008.51     15.46 o 
  -5   2   3      729.47      760.35      9.48 o 
  -4   2   3      326.20      228.15      3.91 o 
  -3   2   3      116.67      133.42      6.19 o 
  -2   2   3     2943.93     2605.39     15.69 o 
  -1   2   3      658.85      590.88      5.26 o 
   0   2   3        0.00       -0.83      1.34 o 
   1   2   3       22.69       23.70      1.59 o 
   2   2   3      805.56      792.07      7.02 o 
   3   2   3      442.11      487.76      9.65 o 
   4   2   3     1069.30     1118.04      6.66 o 
   5   2   3      306.22      362.69      7.54 o 
   6   2   3      208.27      228.93      3.56 o 
   7   2   3       12.17       12.12      1.79 o 
   8   2   3        2.07        3.06      1.26 o 
   9   2   3        7.88        6.45      3.56 o 
  10   2   3       88.34      122.44      7.61 o 
  11   2   3        7.58        2.82      5.26 o 
 -12   3   3        0.29        3.48      2.12 o 
 -11   3   3        3.66        4.20      2.44 o 
 -10   3   3        4.18        2.77      1.17 o 
  -9   3   3       30.12       35.78      3.03 o 
  -8   3   3       61.31       64.47      3.53 o 
  -7   3   3        2.25        3.90      1.40 o 
  -6   3   3      945.65     1003.64      9.57 o 
  -5   3   3      108.04      126.84      3.53 o 
  -4   3   3      796.07      751.91     10.72 o 
  -3   3   3        1.85        3.84      0.83 o 
  -2   3   3      323.96      248.60      3.68 o 
  -1   3   3      618.48      586.69      5.83 o 
   0   3   3      366.38      326.71      5.91 o 
   1   3   3       29.98       35.01      2.10 o 
   2   3   3     1609.73     1794.23     11.09 o 
   3   3   3      107.86      119.57      2.81 o 
   4   3   3       38.19       43.63      2.09 o 
   5   3   3      295.60      298.71      4.26 o 
   6   3   3      107.98      103.85      2.97 o 
   7   3   3        8.92        5.45      1.67 o 
   8   3   3        9.05        6.97      1.25 o 
   9   3   3        9.25        6.42      1.99 o 
  10   3   3        5.65        3.20      1.99 o 
  11   3   3        1.59        1.07      2.32 o 
 -12   4   3        8.19        3.72      1.67 o 
 -11   4   3        0.01        3.88      1.31 o 
 -10   4   3        1.35        1.84      4.11 o 
  -9   4   3        1.71        1.83      1.95 o 
  -8   4   3        7.71        9.09      1.74 o 
  -7   4   3       20.41       24.94      2.68 o 
  -6   4   3       42.25       41.13      2.94 o 
  -5   4   3       79.89      101.71      4.20 o 
  -4   4   3       41.71       41.32      4.57 o 
  -3   4   3     2848.87     2948.26     13.66 o 
  -2   4   3     1547.28     1679.93     16.18 o 
  -1   4   3       23.54       25.25      1.66 o 
   0   4   3       24.61       22.53      1.59 o 
   1   4   3        4.07       14.04      1.81 o 
   2   4   3      373.16      371.42      6.46 o 
   3   4   3       83.14       78.42      2.95 o 
   4   4   3        0.86        2.84      0.89 o 
   5   4   3       45.15       51.26      2.49 o 
   6   4   3        1.16        3.22      1.21 o 
   7   4   3        5.63        3.04      1.48 o 
   8   4   3        1.21        4.22      1.11 o 
   9   4   3        8.32       11.41      2.72 o 
  10   4   3        8.54        7.68      2.45 o 
 -11   5   3       12.08        9.83      3.97 o 
 -10   5   3       11.10       10.31      2.42 o 
  -9   5   3        5.77        5.59      1.71 o 
  -8   5   3        0.69        1.91      1.59 o 
  -7   5   3        1.81        4.04      1.68 o 
  -6   5   3        2.16        3.88      0.96 o 
  -5   5   3       96.16      110.57      3.42 o 
  -4   5   3        3.05        4.11      1.24 o 
  -3   5   3      204.13      174.77      3.99 o 
  -2   5   3        0.54        2.50      1.01 o 
  -1   5   3       16.76       11.21      1.44 o 
   0   5   3       21.53       21.15      1.67 o 
   1   5   3       11.60       10.48      1.43 o 
   2   5   3       76.04       84.04      2.67 o 
   3   5   3      150.44      165.70      4.57 o 
   4   5   3      123.17      127.87      3.52 o 
   5   5   3        0.92        2.24      1.26 o 
   6   5   3       23.04       21.12      1.96 o 
   7   5   3        7.29       11.99      2.06 o 
   8   5   3       17.72       15.62      3.37 o 
   9   5   3        0.03       -0.21      2.32 o 
  10   5   3        1.31        1.55      3.97 o 
 -11   6   3        0.47        6.58      5.54 o 
 -10   6   3        0.09       -0.52      2.14 o 
  -9   6   3        0.01        4.40      3.40 o 
  -8   6   3       10.31       10.55      2.32 o 
  -7   6   3      110.89      109.77      4.43 o 
  -6   6   3      195.63      202.47      9.84 o 
  -5   6   3        6.06        6.60      1.35 o 
  -4   6   3        0.02        2.01      1.23 o 
  -3   6   3       22.89       26.03      2.35 o 
  -2   6   3       44.07       30.96      2.00 o 
  -1   6   3       86.49       90.59      3.04 o 
   0   6   3       95.59       90.62      3.10 o 
   1   6   3       75.17       61.82      2.59 o 
   2   6   3        2.97        2.19      1.00 o 
   3   6   3       23.74       23.81      2.13 o 
   4   6   3      345.12      371.50      5.46 o 
   5   6   3       97.58       95.54      4.76 o 
   6   6   3      185.04      200.07      5.14 o 
   7   6   3       25.94       24.29      2.59 o 
   8   6   3        4.62        4.75      2.38 o 
   9   6   3        0.13        3.51      3.32 o 
 -10   7   3        5.94        3.78      2.93 o 
  -9   7   3       10.33        5.19      3.74 o 
  -8   7   3       36.57       41.05      6.60 o 
  -7   7   3       16.87       20.29      5.10 o 
  -6   7   3        3.04       -2.46      3.39 o 
  -5   7   3       22.54       27.90      3.54 o 
  -4   7   3       48.57       53.19      3.92 o 
  -3   7   3       81.42       72.78      2.37 o 
  -2   7   3       15.07       23.18      2.92 o 
  -1   7   3      175.82      187.10      4.22 o 
   0   7   3       94.30       94.70      3.87 o 
   1   7   3       86.05       76.35      2.92 o 
   2   7   3      914.95      954.21      8.86 o 
   3   7   3       15.31       11.68      1.52 o 
   4   7   3       85.25       84.06      2.83 o 
   5   7   3       12.64        8.25      1.20 o 
   6   7   3       85.40       78.83      3.90 o 
   7   7   3       10.63        4.89      1.97 o 
   8   7   3       12.21       15.50      4.65 o 
   9   7   3        2.22        4.48      4.49 o 
  -9   8   3        5.41        8.87      5.33 o 
  -8   8   3        0.00        3.79      2.28 o 
  -7   8   3        0.49        4.73      3.92 o 
  -6   8   3       21.11       21.21      5.26 o 
  -5   8   3       48.03       34.38      4.02 o 
  -4   8   3        9.65        8.02      2.28 o 
  -3   8   3        2.45        6.64      2.72 o 
  -2   8   3       19.97       26.46      2.39 o 
  -1   8   3       89.01       91.61      6.80 o 
   0   8   3      172.44      200.61      7.14 o 
   1   8   3      313.37      314.46     11.92 o 
   2   8   3       45.71       50.03      3.07 o 
   3   8   3      194.25      176.10      5.37 o 
   4   8   3        0.08        5.25      2.07 o 
   5   8   3      133.68      133.98      6.40 o 
   6   8   3       98.87       90.62      6.83 o 
   7   8   3       29.21       31.96     16.20 o 
   8   8   3        2.12        2.78      3.64 o 
  -8   9   3        6.14        4.57      4.12 o 
  -7   9   3       13.92        9.84      6.64 o 
  -6   9   3       21.74       17.62      5.03 o 
  -5   9   3       17.26       15.93      3.93 o 
  -4   9   3       14.68       21.23      3.76 o 
  -3   9   3        0.17        5.47      2.91 o 
  -2   9   3       45.67       39.16      4.14 o 
  -1   9   3       20.60       14.67      2.73 o 
   0   9   3        4.87        0.23      1.11 o 
   1   9   3       63.39       57.00      2.75 o 
   2   9   3        4.32        4.54      1.67 o 
   3   9   3       39.78       46.42      6.64 o 
   4   9   3       28.67       27.65     12.03 o 
   5   9   3       10.76       12.15      3.70 o 
   6   9   3        1.83       -2.94      3.91 o 
   7   9   3        1.01        4.70      3.51 o 
  -7  10   3        0.26        7.13      3.90 o 
  -6  10   3        2.52        6.05      3.11 o 
  -5  10   3        0.85        5.54      1.99 o 
  -4  10   3        0.38        1.54      6.71 o 
  -3  10   3       13.06       15.28      5.43 o 
  -2  10   3       17.07       12.81      5.57 o 
  -1  10   3        1.05        2.14      2.07 o 
   0  10   3        4.89        8.47      4.69 o 
   1  10   3        8.59        6.90      1.75 o 
   2  10   3        2.43        7.83      3.88 o 
   3  10   3        1.10        3.78      3.47 o 
   4  10   3        0.22        8.99      3.83 o 
   5  10   3        8.95        6.04      4.91 o 
  -5  11   3        0.42       -0.69      4.98 o 
  -4  11   3        0.63        3.81      5.71 o 
  -3  11   3       19.08       22.76      5.30 o 
  -2  11   3        0.47        3.45      3.55 o 
  -1  11   3       24.36       32.25     11.57 o 
   0  11   3        6.84        3.74      7.34 o 
   1  11   3        2.86        3.83      2.63 o 
   2  11   3        5.29        6.39      3.04 o 
   3  11   3        0.22        3.42      6.94 o 
 -12   0   4        0.24        3.81      3.34 o 
 -10   0   4       22.21       15.58      3.81 o 
  -8   0   4       65.64       71.54      5.08 o 
  -6   0   4       20.70       23.13      2.98 o 
  -4   0   4     2649.24     2586.37     21.26 o 
  -2   0   4     3023.85     2965.98     20.16 o 
   0   0   4     1864.74     1657.48     21.48 o 
   2   0   4      340.39      384.89      4.49 o 
   4   0   4      566.18      531.89      5.87 o 
   6   0   4        1.16        3.01      1.13 o 
   8   0   4        9.07        7.87      9.53 o 
  10   0   4       18.64       18.43      7.86 o 
 -13   1   4        3.01        3.99      2.07 o 
 -12   1   4        7.89        8.33      2.34 o 
 -11   1   4        0.58        2.73      2.72 o 
 -10   1   4        5.66        5.09      1.73 o 
  -9   1   4       52.05       53.74      3.73 o 
  -8   1   4       64.24       75.26      3.80 o 
  -7   1   4       78.16       76.02      3.63 o 
  -6   1   4     5173.95     5587.93     29.80 o 
  -5   1   4      908.17      914.74      8.86 o 
  -4   1   4      203.13      188.25      3.76 o 
  -3   1   4       16.25       12.55      2.15 o 
  -2   1   4      369.76      274.65      4.02 o 
  -1   1   4     1285.08     1158.42      8.17 o 
   0   1   4        0.19        0.34      1.18 o 
   1   1   4     1124.36     1028.05      7.36 o 
   2   1   4      160.08      175.94      4.14 o 
   3   1   4      868.42      892.21     14.46 o 
   4   1   4        1.09        1.56      0.84 o 
   5   1   4      125.08      148.05      4.39 o 
   6   1   4        2.07        2.41      1.33 o 
   7   1   4        3.61        3.17      1.30 o 
   8   1   4       25.05       29.46      6.87 o 
   9   1   4       77.60       88.87      6.14 o 
  10   1   4       59.60       58.96      9.25 o 
  11   1   4       52.89       53.90      8.84 o 
 -12   2   4        0.12        3.61      1.87 o 
 -11   2   4        6.71        3.55      1.54 o 
 -10   2   4       13.80       14.15      2.65 o 
  -9   2   4      463.28      502.15     10.31 o 
  -8   2   4       16.56       10.87      2.09 o 
  -7   2   4        2.57        4.67      1.50 o 
  -6   2   4     1171.46     1261.34     10.57 o 
  -5   2   4      490.66      568.10      6.63 o 
  -4   2   4        3.87        5.26      1.16 o 
  -3   2   4       25.35       19.66      1.76 o 
  -2   2   4       12.99       10.41      1.39 o 
  -1   2   4        0.03        0.78      1.11 o 
   0   2   4       64.46       48.49      2.40 o 
   1   2   4        1.00        1.11      0.89 o 
   2   2   4     2839.57     3123.36     11.96 o 
   3   2   4       41.44       33.31      2.62 o 
   4   2   4       75.64       65.97      3.51 o 
   5   2   4        3.63        4.09      1.24 o 
   6   2   4       28.48       29.80      3.03 o 
   7   2   4       14.49       10.01      1.66 o 
   8   2   4        6.80        4.30      2.56 o 
   9   2   4        1.58        3.40      1.81 o 
  10   2   4       48.95       51.96      6.56 o 
 -12   3   4        4.06        5.77      1.92 o 
 -11   3   4        2.48        7.00      2.84 o 
 -10   3   4       16.17       16.26      3.49 o 
  -9   3   4        9.85        8.23      1.80 o 
  -8   3   4       58.93       59.21      3.47 o 
  -7   3   4        1.22        5.49      1.68 o 
  -6   3   4     1274.52     1339.75     10.81 o 
  -5   3   4      435.11      475.67      6.28 o 
  -4   3   4       45.13       43.65      2.40 o 
  -3   3   4        0.72        2.72      1.02 o 
  -2   3   4       31.67       24.64      1.94 o 
  -1   3   4      455.51      424.31      4.87 o 
   0   3   4       76.32       82.92      3.47 o 
   1   3   4     2649.13     2723.84     13.01 o 
   2   3   4      479.73      535.06      9.04 o 
   3   3   4     2908.39     3237.83     13.08 o 
   4   3   4       61.03       55.84      2.28 o 
   5   3   4       72.42       73.64      4.13 o 
   6   3   4       22.61       27.42      3.00 o 
   7   3   4       29.18       30.07      3.09 o 
   8   3   4        0.88        2.40      1.59 o 
   9   3   4       45.94       54.70      6.95 o 
  10   3   4       72.71       86.99      7.02 o 
 -12   4   4        0.10        3.47      1.91 o 
 -11   4   4        4.14        5.34      3.07 o 
 -10   4   4        9.00       15.98      3.09 o 
  -9   4   4       10.58       10.48      2.34 o 
  -8   4   4       95.18      102.96      4.81 o 
  -7   4   4       38.80       42.44      3.02 o 
  -6   4   4      304.67      291.84      5.42 o 
  -5   4   4      169.68      175.62      4.87 o 
  -4   4   4      451.28      420.99      5.65 o 
  -3   4   4        0.20        2.95      1.27 o 
  -2   4   4      163.53      147.21      4.23 o 
  -1   4   4      397.05      369.73      4.98 o 
   0   4   4      264.81      264.04      5.87 o 
   1   4   4       76.96       66.09      2.49 o 
   2   4   4        3.29       12.07      1.37 o 
   3   4   4        8.73        9.60      1.32 o 
   4   4   4       22.79       19.13      2.73 o 
   5   4   4       86.20       96.94      2.93 o 
   6   4   4        6.38        7.50      1.58 o 
   7   4   4        0.29        1.08      2.28 o 
   8   4   4        0.00        5.47      2.96 o 
   9   4   4       17.51       15.74      7.78 o 
  10   4   4       30.57       19.84      4.90 o 
 -11   5   4        0.50        7.81      3.35 o 
 -10   5   4        0.48        1.64      1.80 o 
  -9   5   4        0.05        2.90      1.70 o 
  -8   5   4        7.28        8.62      1.90 o 
  -7   5   4        1.48        3.71      1.19 o 
  -6   5   4      396.10      402.11      6.81 o 
  -5   5   4        1.46        4.60      1.31 o 
  -4   5   4       96.05       99.19      3.18 o 
  -3   5   4        7.95       13.29      1.69 o 
  -2   5   4      230.99      224.25      4.26 o 
  -1   5   4        1.22        3.95      1.10 o 
   0   5   4      175.43      168.23      5.41 o 
   1   5   4      194.52      199.20      4.76 o 
   2   5   4       68.44       77.35      4.13 o 
   3   5   4      146.57      154.62      4.74 o 
   4   5   4       54.06       48.79      2.66 o 
   5   5   4       16.08       17.58      2.17 o 
   6   5   4       10.04        9.55      1.82 o 
   7   5   4       12.53       10.07      2.24 o 
   8   5   4        5.96        4.99      2.54 o 
   9   5   4        0.45        5.46      3.80 o 
 -11   6   4        1.89        2.01      2.81 o 
 -10   6   4        4.69        4.40      1.53 o 
  -9   6   4        0.85        1.36      1.66 o 
  -8   6   4       10.12       10.49      3.37 o 
  -7   6   4       25.41       14.36      3.49 o 
  -6   6   4      124.97      119.01      4.40 o 
  -5   6   4       32.61       32.59      2.42 o 
  -4   6   4       18.06       15.39      1.75 o 
  -3   6   4       52.68       50.41      2.48 o 
  -2   6   4        0.43        2.08      1.12 o 
  -1   6   4       12.43       10.44      1.43 o 
   0   6   4        0.24        3.63      1.20 o 
   1   6   4        7.58       10.83      1.43 o 
   2   6   4      174.81      164.89      4.12 o 
   3   6   4       29.03       25.72      2.28 o 
   4   6   4       59.78       63.50      3.15 o 
   5   6   4        0.09        2.89      1.64 o 
   6   6   4       41.32       42.01      3.90 o 
   7   6   4        0.24        3.19      1.89 o 
   8   6   4       14.22       15.50      3.88 o 
   9   6   4        1.88       11.46      8.52 o 
 -10   7   4        3.97        3.65      3.00 o 
  -9   7   4       10.80        6.18      3.04 o 
  -8   7   4        7.50        9.57      3.08 o 
  -7   7   4       28.71       31.71      4.53 o 
  -6   7   4       26.64       35.18      4.88 o 
  -5   7   4        0.62        4.88      2.16 o 
  -4   7   4       58.56       64.14      2.36 o 
  -3   7   4       52.35       59.33      3.56 o 
  -2   7   4       12.91       14.65      1.54 o 
  -1   7   4        7.19        7.43      1.23 o 
   0   7   4      147.75      149.12      4.45 o 
   1   7   4      730.42      801.22     12.71 o 
   2   7   4       38.28       47.08      3.25 o 
   3   7   4     1388.66     1545.79     22.37 o 
   4   7   4      391.96      391.75      6.49 o 
   5   7   4       15.35       16.74      2.12 o 
   6   7   4        8.24        3.10      0.82 o 
   7   7   4        7.69       10.31      2.56 o 
   8   7   4        0.19        1.66      2.84 o 
  -9   8   4        4.20        5.16      3.93 o 
  -8   8   4        8.03        7.68      2.47 o 
  -7   8   4        3.48        3.10      2.10 o 
  -6   8   4        1.13        3.34      3.46 o 
  -5   8   4       24.62       15.83      4.56 o 
  -4   8   4        2.81        3.66      1.53 o 
  -3   8   4       35.64       37.96      3.17 o 
  -2   8   4       58.15       66.91      4.33 o 
  -1   8   4      195.73      207.06      5.48 o 
   0   8   4       27.52       31.73      3.44 o 
   1   8   4        4.51        3.56      1.35 o 
   2   8   4      579.91      615.70     12.22 o 
   3   8   4       55.64       53.43      6.38 o 
   4   8   4       55.82       44.92      4.06 o 
   5   8   4       46.92       56.44      8.59 o 
   6   8   4        3.95        6.19      4.42 o 
   7   8   4        5.08        9.26      2.63 o 
  -8   9   4        0.34       -0.87      4.54 o 
  -7   9   4        0.01       -1.67      4.42 o 
  -6   9   4       20.04       16.34      5.95 o 
  -5   9   4       11.32       11.73      3.94 o 
  -4   9   4        0.92       -2.83      4.54 o 
  -3   9   4        6.53        5.41      1.85 o 
  -2   9   4       11.09       10.75      4.71 o 
  -1   9   4        9.20        6.88      1.64 o 
   0   9   4       21.66       13.84      3.60 o 
   1   9   4        5.93        5.99      1.24 o 
   2   9   4       34.95       25.37      2.70 o 
   3   9   4        0.70        1.62      1.96 o 
   4   9   4        6.45        7.42      3.78 o 
   5   9   4        2.49        3.07      2.23 o 
   6   9   4        1.07        4.25      4.34 o 
  -7  10   4        1.50        3.89      2.68 o 
  -6  10   4        0.18       -0.29      3.68 o 
  -5  10   4        0.64        0.99     11.14 o 
  -4  10   4       14.69        6.50      4.34 o 
  -3  10   4        2.38        3.36      3.75 o 
  -2  10   4       12.35       11.57      5.21 o 
  -1  10   4        7.29        8.75      4.00 o 
   0  10   4        0.66        1.18      1.77 o 
   1  10   4       24.56       25.79      4.01 o 
   2  10   4        5.00        7.12      4.16 o 
   3  10   4        0.35        6.94      5.65 o 
   4  10   4        4.40        8.77      8.69 o 
  -4  11   4        0.00        9.25      4.04 o 
  -3  11   4        8.00       12.26      4.71 o 
  -2  11   4        9.71       13.79      4.34 o 
  -1  11   4        0.34        2.59      4.05 o 
   0  11   4        1.79        3.05      3.14 o 
   1  11   4        8.39        5.12      5.17 o 
   2  11   4        0.05        2.50      4.48 o 
 -13   0   5        0.06        2.28      2.77 o 
 -11   0   5       10.95        7.69      3.65 o 
  -9   0   5      149.04      156.84      8.87 o 
  -7   0   5      309.38      272.17      8.40 o 
  -5   0   5      940.04     1046.34     17.00 o 
  -3   0   5       97.54       97.03      4.31 o 
  -1   0   5       28.88       49.74      3.19 o 
   1   0   5        0.17       -2.04      2.04 o 
   3   0   5        0.07        0.36      1.63 o 
   5   0   5       49.27       53.06      9.41 o 
   7   0   5      109.61      115.35     14.21 o 
   9   0   5        0.05        1.00      6.54 o 
 -13   1   5        0.39        3.06      2.02 o 
 -12   1   5        0.34        4.78      2.59 o 
 -11   1   5        0.00        7.31      1.93 o 
 -10   1   5       14.64       13.92      3.60 o 
  -9   1   5      191.54      177.11      6.66 o 
  -8   1   5        1.66        3.81      1.59 o 
  -7   1   5      134.32      139.65      4.68 o 
  -6   1   5      178.97      176.66      6.43 o 
  -5   1   5      405.45      424.88      6.25 o 
  -4   1   5        1.91        3.99      1.43 o 
  -3   1   5      128.89      165.33      4.24 o 
  -2   1   5      146.48      155.56      3.85 o 
  -1   1   5     1372.34     1436.64     13.32 o 
   0   1   5      248.97      204.10      3.60 o 
   1   1   5      135.35      135.78      5.19 o 
   2   1   5      285.67      310.51      3.10 o 
   3   1   5       13.98       14.79      1.84 o 
   4   1   5       16.79       19.85      2.29 o 
   5   1   5       12.22       12.55      1.64 o 
   6   1   5        7.29        6.94      2.21 o 
   7   1   5      132.98      136.47      4.53 o 
   8   1   5       72.18       73.73      5.31 o 
   9   1   5        0.06        1.78      4.43 o 
  10   1   5       20.30       17.44      6.06 o 
 -12   2   5       16.79        6.29      3.02 o 
 -11   2   5        1.42        3.44      2.56 o 
 -10   2   5       57.33       54.52      5.20 o 
  -9   2   5      206.48      214.50      9.78 o 
  -8   2   5      641.37      651.87     10.36 o 
  -7   2   5       52.22       57.30      3.47 o 
  -6   2   5      311.14      330.69      6.10 o 
  -5   2   5      113.22      124.21      3.68 o 
  -4   2   5      232.70      206.93      4.39 o 
  -3   2   5       43.25       51.43      2.56 o 
  -2   2   5      272.27      288.89      4.42 o 
  -1   2   5     3106.41     3446.25     14.62 o 
   0   2   5     2516.06     2839.31     18.00 o 
   1   2   5        4.23        4.17      1.22 o 
   2   2   5        6.31        4.69      1.20 o 
   3   2   5      469.42      506.21     13.27 o 
   4   2   5       52.95       50.98      3.07 o 
   5   2   5       26.76       29.26      3.62 o 
   6   2   5       63.86       66.28      4.04 o 
   7   2   5      102.28      114.08      5.46 o 
   8   2   5        5.65        6.15      1.77 o 
   9   2   5        7.56        3.77      1.88 o 
  10   2   5       62.14       78.21     10.00 o 
 -12   3   5        7.81        5.84      2.39 o 
 -11   3   5       12.87       13.57      3.50 o 
 -10   3   5        3.52        7.23      2.56 o 
  -9   3   5      564.88      564.85     11.09 o 
  -8   3   5       20.50       22.74      2.63 o 
  -7   3   5      158.47      155.32      4.86 o 
  -6   3   5       78.31       67.98      3.31 o 
  -5   3   5       15.19       18.19      1.91 o 
  -4   3   5        3.30        3.57      1.29 o 
  -3   3   5       37.05       33.87      2.40 o 
  -2   3   5      153.51      155.03      5.10 o 
  -1   3   5       53.52       55.03      2.38 o 
   0   3   5     1095.37     1190.70     11.73 o 
   1   3   5      285.97      289.50      4.31 o 
   2   3   5      324.26      393.87      4.70 o 
   3   3   5      135.44      153.93      4.21 o 
   4   3   5       14.51       14.74      2.14 o 
   5   3   5       14.25       10.28      1.95 o 
   6   3   5       13.52       12.59      2.61 o 
   7   3   5        7.44        9.04      2.62 o 
   8   3   5       22.13       24.75      5.07 o 
   9   3   5        6.73       -1.76      4.04 o 
  10   3   5        1.69        3.31      3.73 o 
 -12   4   5        7.54        4.65      2.79 o 
 -11   4   5        2.80        4.03      1.90 o 
 -10   4   5        5.67        8.38      2.84 o 
  -9   4   5        3.46        6.16      2.40 o 
  -8   4   5        5.94        7.54      1.95 o 
  -7   4   5       32.96       27.11      2.52 o 
  -6   4   5       18.06       13.71      1.82 o 
  -5   4   5       38.21       30.78      2.28 o 
  -4   4   5        0.11        1.65      1.08 o 
  -3   4   5        6.87        8.39      1.45 o 
  -2   4   5        2.37        4.40      1.34 o 
  -1   4   5       18.55       13.84      1.51 o 
   0   4   5       66.35       76.62      2.79 o 
   1   4   5        1.42        4.96      1.07 o 
   2   4   5        7.65        5.38      1.07 o 
   3   4   5       44.20       45.06      2.45 o 
   4   4   5       37.91       41.23      2.05 o 
   5   4   5       13.17       18.62      3.57 o 
   6   4   5       96.40      101.65      4.68 o 
   7   4   5       42.29       43.91      6.70 o 
   8   4   5       11.72        5.82      2.55 o 
   9   4   5        7.52        5.40      2.84 o 
 -11   5   5        3.46        4.66      2.31 o 
 -10   5   5        0.06        8.33      2.76 o 
  -9   5   5       25.20       22.96      5.15 o 
  -8   5   5        0.00        0.22      1.67 o 
  -7   5   5       90.51       93.48      4.40 o 
  -6   5   5       38.48       36.55      2.83 o 
  -5   5   5      116.75      129.12      4.06 o 
  -4   5   5       13.23       10.20      1.61 o 
  -3   5   5       37.19       36.62      2.66 o 
  -2   5   5       15.79       19.00      2.19 o 
  -1   5   5      159.34      152.04      3.81 o 
   0   5   5      203.22      180.28      4.16 o 
   1   5   5      108.64      102.01      3.42 o 
   2   5   5      154.58      158.24      4.59 o 
   3   5   5        0.33       -0.13      1.14 o 
   4   5   5        2.79        7.43      1.25 o 
   5   5   5        5.33        6.16      2.06 o 
   6   5   5        0.13        0.63      0.77 o 
   7   5   5        5.10        3.21      1.89 o 
   8   5   5        0.38        4.27      3.37 o 
   9   5   5        3.15        3.01      1.66 o 
 -11   6   5        0.09       -0.95      6.96 o 
 -10   6   5        3.44        4.55      1.84 o 
  -9   6   5       22.69       13.07      2.59 o 
  -8   6   5       29.57       23.52      5.48 o 
  -7   6   5        0.00        1.79      2.89 o 
  -6   6   5        0.11        3.36      1.62 o 
  -5   6   5        0.49        2.52      1.66 o 
  -4   6   5        4.39        3.96      1.19 o 
  -3   6   5        8.33        9.16      1.40 o 
  -2   6   5      142.81      159.05      4.37 o 
  -1   6   5      495.94      510.09      6.91 o 
   0   6   5      583.61      595.48      8.23 o 
   1   6   5      315.42      312.11      5.52 o 
   2   6   5        7.58        6.82      1.85 o 
   3   6   5      135.63      133.58      3.96 o 
   4   6   5       56.52       68.13      3.22 o 
   5   6   5       84.72       90.53      3.29 o 
   6   6   5        0.21        2.98      1.27 o 
   7   6   5       42.07       46.08      5.09 o 
   8   6   5        4.40        0.81      2.49 o 
 -10   7   5       22.07       20.89      5.91 o 
  -9   7   5       13.57        9.06      2.79 o 
  -8   7   5       78.98       84.91      7.44 o 
  -7   7   5        8.60        5.92      3.75 o 
  -6   7   5       41.90       48.94      3.72 o 
  -5   7   5        9.39       11.74      4.66 o 
  -4   7   5       23.41       26.82      3.46 o 
  -3   7   5       86.68       98.91      4.64 o 
  -2   7   5       96.66       97.67      5.06 o 
  -1   7   5       73.51       58.65      3.27 o 
   0   7   5      672.34      696.82      8.29 o 
   1   7   5      719.55      737.68      9.19 o 
   2   7   5      272.49      296.33      5.67 o 
   3   7   5        2.25        1.44      1.35 o 
   4   7   5       11.83        8.68      3.71 o 
   5   7   5       12.14        9.53      2.58 o 
   6   7   5       12.16        9.55      3.07 o 
   7   7   5        1.34        9.86      5.23 o 
   8   7   5        1.16       -2.13      3.97 o 
  -9   8   5       22.50       11.72      3.24 o 
  -8   8   5       12.37        4.13      2.85 o 
  -7   8   5        0.25        4.59      2.51 o 
  -6   8   5        3.29        6.62      3.00 o 
  -5   8   5       11.02        8.06      2.62 o 
  -4   8   5       20.04       15.87      4.79 o 
  -3   8   5        5.87        5.46      1.76 o 
  -2   8   5       47.04       42.07      3.31 o 
  -1   8   5       83.71       79.35      3.48 o 
   0   8   5        4.33        3.18      1.16 o 
   1   8   5       97.57       98.43      3.76 o 
   2   8   5        1.29        1.66      1.04 o 
   3   8   5        2.80        4.91      1.33 o 
   4   8   5       13.67       12.69      2.55 o 
   5   8   5        0.16        2.02      2.92 o 
   6   8   5        0.00        5.34      5.21 o 
   7   8   5        0.07        1.81      3.16 o 
  -8   9   5        0.58       -0.75      7.00 o 
  -7   9   5        0.20        4.46      3.98 o 
  -6   9   5        6.46        7.88      3.39 o 
  -5   9   5        0.83        8.19      3.87 o 
  -4   9   5        2.86        8.19      3.20 o 
  -3   9   5        4.72        5.08      1.91 o 
  -2   9   5        5.07        5.40      1.92 o 
  -1   9   5      128.45      133.34      5.19 o 
   0   9   5        5.95        4.49      1.53 o 
   1   9   5        9.06        4.98      1.35 o 
   2   9   5       52.89       71.80      4.85 o 
   3   9   5        3.30        8.35      3.64 o 
   4   9   5        6.52        6.53      3.99 o 
   5   9   5        1.23       -0.13      5.64 o 
  -6  10   5        5.28        4.40      2.88 o 
  -5  10   5        2.86       16.46      4.26 o 
  -4  10   5        1.47        2.79      2.54 o 
  -3  10   5        0.05        8.65      4.17 o 
  -2  10   5        0.76        2.29      3.77 o 
  -1  10   5        1.24        2.80      7.68 o 
   0  10   5        6.96        4.04      1.50 o 
   1  10   5        0.78        3.35      1.34 o 
   2  10   5        0.34        5.94      3.73 o 
   3  10   5        2.41        6.98      5.38 o 
   4  10   5        4.96        8.61      3.55 o 
  -4  11   5        1.48        6.10      5.22 o 
  -3  11   5        1.91        7.59      4.62 o 
  -2  11   5        0.01        0.77      3.89 o 
  -1  11   5        5.98        5.81      2.81 o 
   0  11   5       17.49       20.63      5.90 o 
   1  11   5       27.96       19.76      6.79 o 
 -12   0   6        1.17        5.50      4.00 o 
 -10   0   6        0.21        6.39      6.97 o 
  -8   0   6        4.26        5.13      2.06 o 
  -6   0   6       48.97       58.15      4.41 o 
  -4   0   6       58.14       65.96      4.48 o 
  -2   0   6       35.88       40.52      3.49 o 
   0   0   6      318.11      286.78      6.49 o 
   2   0   6      156.41      141.87      3.96 o 
   4   0   6       18.10       23.82      4.95 o 
   6   0   6      235.34      246.23     18.86 o 
   8   0   6      362.40      423.17     26.25 o 
  10   0   6        2.93        6.68      6.31 o 
 -12   1   6        0.41        2.12      2.21 o 
 -11   1   6        2.71        2.76      2.46 o 
 -10   1   6       13.31       15.59      3.46 o 
  -9   1   6        5.86        5.06      2.58 o 
  -8   1   6       86.96       97.91      4.34 o 
  -7   1   6       26.86       28.03      2.64 o 
  -6   1   6       86.12       81.45      3.68 o 
  -5   1   6       61.81       62.97      3.21 o 
  -4   1   6      312.18      306.39      5.32 o 
  -3   1   6      250.13      262.44      4.74 o 
  -2   1   6       12.44       12.89      1.69 o 
  -1   1   6      630.95      658.32      7.56 o 
   0   1   6      459.84      481.81     14.49 o 
   1   1   6      772.54      739.12      8.32 o 
   2   1   6       60.93       61.68      2.06 o 
   3   1   6       62.92       45.62      2.73 o 
   4   1   6      119.99      120.52      4.14 o 
   5   1   6        2.86        4.18      1.49 o 
   6   1   6       18.54        9.45      2.80 o 
   7   1   6      310.20      362.31      7.19 o 
   8   1   6       69.98       77.35      9.81 o 
   9   1   6        0.21        3.61      3.99 o 
 -12   2   6        3.82        4.47      2.32 o 
 -11   2   6       16.00        8.78      2.36 o 
 -10   2   6       22.25       18.43      4.03 o 
  -9   2   6      634.17      718.25     14.66 o 
  -8   2   6        0.60        6.34      1.96 o 
  -7   2   6       75.08       82.70      3.91 o 
  -6   2   6       17.60       16.49      2.09 o 
  -5   2   6      496.60      456.42      6.73 o 
  -4   2   6      109.47      108.70      3.62 o 
  -3   2   6       13.46       17.91      2.31 o 
  -2   2   6        0.38        5.06      1.11 o 
  -1   2   6     1156.23     1222.68     10.94 o 
   0   2   6      339.21      406.09      7.38 o 
   1   2   6      466.17      541.43      5.69 o 
   2   2   6       11.72       20.17      1.82 o 
   3   2   6      294.02      309.31      6.27 o 
   4   2   6       71.45       72.35      4.07 o 
   5   2   6        5.05        6.49      1.83 o 
   6   2   6        9.32        8.52      1.95 o 
   7   2   6      135.47      156.10      7.54 o 
   8   2   6        0.04        4.87      1.96 o 
   9   2   6        0.22        3.67      2.59 o 
 -12   3   6       73.60       47.91      6.82 o 
 -11   3   6       11.30        9.08      2.30 o 
 -10   3   6        1.22        5.27      2.24 o 
  -9   3   6        9.73       14.25      3.26 o 
  -8   3   6      155.63      166.30      6.08 o 
  -7   3   6        5.12        5.81      1.49 o 
  -6   3   6        4.24        4.98      1.69 o 
  -5   3   6       16.94       18.92      1.94 o 
  -4   3   6      750.66      784.61      8.27 o 
  -3   3   6       42.69       34.86      2.46 o 
  -2   3   6       28.37       41.30      2.86 o 
  -1   3   6      311.34      363.59      5.80 o 
   0   3   6      424.60      487.83      8.59 o 
   1   3   6      198.49      172.95      3.85 o 
   2   3   6        2.09        4.21      0.96 o 
   3   3   6      141.72      143.67      2.93 o 
   4   3   6       16.91       14.30      2.45 o 
   5   3   6        5.03        5.50      2.20 o 
   6   3   6        0.05        0.75      1.27 o 
   7   3   6       35.19       34.19      3.52 o 
   8   3   6        0.00        2.80      1.23 o 
   9   3   6        7.45        6.03      4.53 o 
 -12   4   6        3.01        2.15      1.51 o 
 -11   4   6       14.46       13.13      3.11 o 
 -10   4   6        6.22        5.96      1.94 o 
  -9   4   6        1.76        3.55      1.40 o 
  -8   4   6        8.27        7.15      2.02 o 
  -7   4   6        0.11        4.63      1.68 o 
  -6   4   6       59.55       58.52      3.51 o 
  -5   4   6        4.67        4.94      1.08 o 
  -4   4   6        1.24        4.70      1.55 o 
  -3   4   6       43.02       37.55      2.73 o 
  -2   4   6       84.39       93.82      6.40 o 
  -1   4   6      507.68      559.29     11.57 o 
   0   4   6      627.78      646.32     11.49 o 
   1   4   6        0.07        3.75      1.11 o 
   2   4   6      160.93      174.86      4.12 o 
   3   4   6        3.75        5.42      1.16 o 
   4   4   6       95.90      102.82      6.06 o 
   5   4   6       15.39       12.62      2.06 o 
   6   4   6      106.42      102.64      5.60 o 
   7   4   6       34.77       39.36      5.08 o 
   8   4   6       40.77       36.84      5.24 o 
   9   4   6        0.22        0.61      2.34 o 
 -11   5   6        0.03        2.92      1.40 o 
 -10   5   6       12.37       11.47      2.63 o 
  -9   5   6        2.16        3.88      2.38 o 
  -8   5   6       23.95       25.57      3.66 o 
  -7   5   6        1.82        6.95      1.73 o 
  -6   5   6       89.87       90.78      3.91 o 
  -5   5   6       47.73       51.69      3.00 o 
  -4   5   6      101.89       99.48      3.69 o 
  -3   5   6        9.47        9.12      1.49 o 
  -2   5   6       82.17       71.63      3.27 o 
  -1   5   6       53.55       52.24      2.93 o 
   0   5   6        0.57        5.96      1.45 o 
   1   5   6      154.85      161.37      4.23 o 
   2   5   6      101.31      109.86      3.66 o 
   3   5   6        3.35        2.87      1.25 o 
   4   5   6        0.63        2.97      1.53 o 
   5   5   6        6.91        3.70      0.73 o 
   6   5   6       17.76       21.66      4.22 o 
   7   5   6       88.91       81.74     10.43 o 
   8   5   6        4.61        2.07      2.60 o 
 -11   6   6        2.55        3.52      5.31 o 
 -10   6   6        1.09        5.48      3.08 o 
  -9   6   6        0.70        4.61      4.03 o 
  -8   6   6        0.01        4.53      2.55 o 
  -7   6   6        0.09        2.52      2.12 o 
  -6   6   6        2.89        4.00      1.22 o 
  -5   6   6       26.97       22.45      3.01 o 
  -4   6   6       87.09       80.65      3.54 o 
  -3   6   6      150.15      158.24      4.54 o 
  -2   6   6      227.60      209.77      5.71 o 
  -1   6   6      250.71      244.03      5.67 o 
   0   6   6      400.64      402.53      6.63 o 
   1   6   6      252.09      255.36      5.35 o 
   2   6   6       47.99       49.06      2.89 o 
   3   6   6       79.47       76.23      3.56 o 
   4   6   6      133.72      133.51      3.93 o 
   5   6   6       27.51       27.62      2.34 o 
   6   6   6        2.49        4.81      2.16 o 
   7   6   6       28.75       32.24      6.63 o 
   8   6   6        3.15        3.95      2.41 o 
 -10   7   6        8.27        1.05      6.43 o 
  -9   7   6       19.22       17.78      4.49 o 
  -8   7   6        0.19        3.33      4.89 o 
  -7   7   6       25.44       23.43      4.23 o 
  -6   7   6       31.50       29.68      3.66 o 
  -5   7   6        6.36        7.18      2.95 o 
  -4   7   6       82.07       89.15      4.81 o 
  -3   7   6        7.60        8.32      2.44 o 
  -2   7   6       12.66       12.88      2.68 o 
  -1   7   6      467.68      456.97      8.21 o 
   0   7   6       28.86       32.91      2.82 o 
   1   7   6        1.02        2.00      1.27 o 
   2   7   6       32.59       31.71      2.66 o 
   3   7   6        7.14        6.05      1.58 o 
   4   7   6        5.42        2.38      1.10 o 
   5   7   6        0.26        2.00      1.87 o 
   6   7   6        0.00        1.69      1.64 o 
  -9   8   6        0.03       -6.20      7.54 o 
  -8   8   6       43.19       46.94     16.63 o 
  -7   8   6        2.91       -1.64      2.95 o 
  -6   8   6       26.69       31.94      5.54 o 
  -5   8   6        2.45        1.43      7.28 o 
  -4   8   6        0.24        1.85      1.18 o 
  -3   8   6       12.81       10.64      1.95 o 
  -2   8   6      443.97      469.56     15.95 o 
  -1   8   6      267.22      297.06      8.28 o 
   0   8   6      124.60      132.47      4.84 o 
   1   8   6        1.69        4.04      0.96 o 
   2   8   6        0.24        0.81      1.74 o 
   3   8   6        1.80        3.78      1.38 o 
   4   8   6       25.71       19.67      3.21 o 
   5   8   6        1.23        4.16      1.54 o 
   6   8   6        0.65        5.50      2.09 o 
  -8   9   6        0.47       -4.36      4.36 o 
  -7   9   6        0.13        1.71      4.65 o 
  -6   9   6        3.39        1.48      4.21 o 
  -5   9   6       10.37       11.78      3.98 o 
  -4   9   6       10.17        9.24      2.67 o 
  -3   9   6        0.99        4.15      3.22 o 
  -2   9   6        9.21        7.33      2.38 o 
  -1   9   6       11.28        5.93      2.43 o 
   0   9   6        3.02        3.17      1.80 o 
   1   9   6        2.32        3.83      1.85 o 
   2   9   6        1.51        2.54      1.73 o 
   3   9   6       30.29       35.65      5.75 o 
   4   9   6        0.52       -0.96      3.03 o 
   5   9   6        1.73        2.54      4.19 o 
  -6  10   6        1.07        2.66      5.08 o 
  -5  10   6        5.98        8.08      4.00 o 
  -4  10   6        3.79        6.62      4.72 o 
  -3  10   6        0.03        2.79      2.63 o 
  -2  10   6        0.02        5.11      2.98 o 
  -1  10   6        1.27        3.52      2.31 o 
   0  10   6        2.80        5.31      2.09 o 
   1  10   6        2.02        5.00      2.42 o 
   2  10   6        3.32        5.94      3.11 o 
   3  10   6       13.61       17.63      6.59 o 
  -2  11   6        0.63        6.15      3.31 o 
  -1  11   6        8.99        8.70      4.21 o 
 -11   0   7       20.25       12.87      4.51 o 
  -9   0   7       35.58       39.05      6.93 o 
  -7   0   7        2.07        3.29      2.68 o 
  -5   0   7        3.38        4.99      2.15 o 
  -3   0   7        5.38        5.07      2.26 o 
  -1   0   7      138.34      122.95      5.12 o 
   1   0   7      139.24      135.07      4.86 o 
   3   0   7      573.67      588.20      8.45 o 
   5   0   7     1336.44     1556.22     43.52 o 
   7   0   7      157.34      147.81     17.54 o 
   9   0   7        0.22        3.59      5.91 o 
 -12   1   7       11.87       12.85      3.47 o 
 -11   1   7       10.73        8.57      2.47 o 
 -10   1   7        0.01        3.20      2.22 o 
  -9   1   7        6.87        8.60      2.85 o 
  -8   1   7        2.55        4.52      1.49 o 
  -7   1   7       28.44       26.79      2.65 o 
  -6   1   7        0.72        7.93      1.63 o 
  -5   1   7       19.19       21.42      2.31 o 
  -4   1   7      543.71      558.27      7.40 o 
  -3   1   7     1291.16     1359.88     13.11 o 
  -2   1   7      548.19      550.89      8.84 o 
  -1   1   7        1.49        7.34      1.36 o 
   0   1   7      123.32      110.06      3.38 o 
   1   1   7      609.93      646.38      6.49 o 
   2   1   7        1.05        1.11      1.07 o 
   3   1   7      107.51       97.74      3.89 o 
   4   1   7      664.23      702.31     12.02 o 
   5   1   7       28.51       22.28      3.10 o 
   6   1   7       11.99       18.57      5.91 o 
   7   1   7      121.43      138.43     11.66 o 
   8   1   7       57.81       64.02     10.16 o 
   9   1   7        1.86        8.71      4.39 o 
 -12   2   7      147.42      133.57      8.38 o 
 -11   2   7       10.42       13.56      3.28 o 
 -10   2   7       22.96       27.53      4.40 o 
  -9   2   7       17.83       10.86      4.55 o 
  -8   2   7        4.09        7.32      2.68 o 
  -7   2   7       30.06       27.97      2.79 o 
  -6   2   7      140.55      134.22      4.54 o 
  -5   2   7       41.19       39.30      2.94 o 
  -4   2   7      152.36      184.57      4.70 o 
  -3   2   7        0.88        3.37      1.10 o 
  -2   2   7      147.90      134.27      3.96 o 
  -1   2   7      186.19      236.98      4.76 o 
   0   2   7      271.50      259.17      4.75 o 
   1   2   7        0.43        2.07      1.19 o 
   2   2   7       49.32       50.17      2.30 o 
   3   2   7        2.74        2.74      1.33 o 
   4   2   7       10.67        5.77      1.74 o 
   5   2   7       41.86       49.38      4.07 o 
   6   2   7       86.03       88.47      4.25 o 
   7   2   7        4.18        5.03      2.01 o 
   8   2   7        4.59       -0.94      4.69 o 
   9   2   7        0.15        3.95      2.53 o 
 -12   3   7       52.01       50.96      7.51 o 
 -11   3   7       77.11       71.09      6.54 o 
 -10   3   7        0.05        5.43      2.33 o 
  -9   3   7      107.08      113.01      7.19 o 
  -8   3   7        9.39        8.84      2.07 o 
  -7   3   7       59.88       54.51      3.54 o 
  -6   3   7        0.50        2.80      1.64 o 
  -5   3   7        8.79       11.00      2.18 o 
  -4   3   7        3.57        5.09      1.73 o 
  -3   3   7       52.04       42.27      2.91 o 
  -2   3   7      294.05      294.52      5.77 o 
  -1   3   7       97.95      114.41      6.16 o 
   0   3   7      323.01      307.41      5.25 o 
   1   3   7        8.89        9.16      1.31 o 
   2   3   7        0.26        4.72      1.41 o 
   3   3   7       34.15       32.33      3.03 o 
   4   3   7        6.44        1.84      1.98 o 
   5   3   7        3.93        3.57      1.66 o 
   6   3   7       14.20        8.90      2.09 o 
   7   3   7       11.74        8.40      2.89 o 
   8   3   7       20.74        9.89      7.61 o 
 -12   4   7        5.17        7.24      1.88 o 
 -11   4   7       10.65        4.09      2.84 o 
 -10   4   7        0.18        3.08      1.25 o 
  -9   4   7        3.87        5.35      2.69 o 
  -8   4   7        0.03        1.63      2.52 o 
  -7   4   7       62.93       68.82      5.11 o 
  -6   4   7       24.09       18.70      2.36 o 
  -5   4   7       69.67       81.19      3.82 o 
  -4   4   7      235.06      274.51      6.01 o 
  -3   4   7      661.08      732.54     13.41 o 
  -2   4   7       44.34       45.52      2.79 o 
  -1   4   7       14.35       12.48      1.79 o 
   0   4   7       15.25       17.19      2.05 o 
   1   4   7      140.03      150.41      4.02 o 
   2   4   7       83.18       79.82      3.01 o 
   3   4   7       24.78       25.64      2.10 o 
   4   4   7        1.08        1.00      1.62 o 
   5   4   7      106.99      105.96      6.08 o 
   6   4   7       62.64       58.77      5.37 o 
   7   4   7       24.07       10.44      5.74 o 
   8   4   7        6.63        7.40      2.69 o 
 -11   5   7        0.03        2.47      2.96 o 
 -10   5   7        0.35        4.72      2.36 o 
  -9   5   7        7.88       13.50      4.71 o 
  -8   5   7        1.16        3.18      2.53 o 
  -7   5   7        6.07        3.19      1.53 o 
  -6   5   7        6.20        9.23      1.99 o 
  -5   5   7        0.71        4.97      1.31 o 
  -4   5   7       27.34       29.07      2.62 o 
  -3   5   7      556.05      594.27      9.24 o 
  -2   5   7      235.11      232.12      5.50 o 
  -1   5   7      126.81      136.28      4.32 o 
   0   5   7       31.24       33.28      2.47 o 
   1   5   7      274.23      286.01      5.55 o 
   2   5   7        0.33        4.13      1.56 o 
   3   5   7      154.61      146.75      6.71 o 
   4   5   7      371.38      328.42      8.39 o 
   5   5   7        2.57        6.58      2.62 o 
   6   5   7        2.60        3.44      1.49 o 
   7   5   7        0.20       -2.83      2.83 o 
   8   5   7        4.56        2.94      2.07 o 
 -10   6   7        1.57        8.33      3.25 o 
  -9   6   7       10.39       11.23      3.86 o 
  -8   6   7       15.90        4.38      4.64 o 
  -7   6   7       10.35       13.04      3.23 o 
  -6   6   7        4.64        4.82      1.43 o 
  -5   6   7       17.14       28.41      3.09 o 
  -4   6   7      334.90      311.39      7.83 o 
  -3   6   7      416.08      442.76      7.83 o 
  -2   6   7       38.05       31.34      2.49 o 
  -1   6   7       83.60       87.89      3.54 o 
   0   6   7        8.06       10.12      1.69 o 
   1   6   7        0.13        3.36      0.99 o 
   2   6   7       53.63       49.16      3.08 o 
   3   6   7        3.00        2.79      1.12 o 
   4   6   7        0.39        2.52      1.02 o 
   5   6   7        2.78        5.40      2.09 o 
   6   6   7        5.71        8.65      4.10 o 
   7   6   7        4.94        3.04      2.09 o 
 -10   7   7        3.24        9.21      5.18 o 
  -9   7   7        1.61        5.37     14.95 o 
  -8   7   7        0.27        6.55      3.21 o 
  -7   7   7       49.79       60.07      4.96 o 
  -6   7   7        1.58        8.74      3.85 o 
  -5   7   7      126.94      138.24      6.42 o 
  -4   7   7       20.40       10.99      2.02 o 
  -3   7   7       50.16       54.16      4.41 o 
  -2   7   7       26.88       29.09      2.72 o 
  -1   7   7       68.47       77.67      3.84 o 
   0   7   7      289.62      301.58      7.89 o 
   1   7   7       51.89       54.24      3.35 o 
   2   7   7       11.71       14.17      2.21 o 
   3   7   7        3.19        4.55      2.14 o 
   4   7   7        0.86        4.28      1.93 o 
   5   7   7        1.10        4.22      4.08 o 
   6   7   7        0.04        0.17      1.78 o 
  -9   8   7        0.48        5.14      2.51 o 
  -8   8   7        0.10       -0.97      4.11 o 
  -7   8   7        9.33       10.85      4.86 o 
  -6   8   7        5.78        4.71      1.67 o 
  -5   8   7       87.09       78.53      5.72 o 
  -4   8   7      117.60      140.92      7.13 o 
  -3   8   7       77.71       83.84      5.50 o 
  -2   8   7       18.61       18.17      3.59 o 
  -1   8   7        0.25        4.29      1.59 o 
   0   8   7       70.83       82.87      4.52 o 
   1   8   7       31.45       30.11      3.93 o 
   2   8   7       20.28       20.48      2.84 o 
   3   8   7        6.86        7.34      1.79 o 
   4   8   7        4.25        3.86      1.33 o 
   5   8   7        0.15        9.71      5.64 o 
  -7   9   7        4.99        5.27      3.05 o 
  -6   9   7        1.88        6.86      4.07 o 
  -5   9   7       86.33      103.97     12.05 o 
  -4   9   7       98.38      108.39      8.58 o 
  -3   9   7       22.94       28.29      7.21 o 
  -2   9   7        0.69        6.36      3.21 o 
  -1   9   7        9.14        4.55      1.34 o 
   0   9   7        1.17        2.75      1.98 o 
   1   9   7       16.68       22.21      4.40 o 
   2   9   7        0.80       -0.76      2.10 o 
   3   9   7        0.14       -1.96      3.26 o 
   4   9   7        1.21        3.00      2.93 o 
  -5  10   7        1.43        6.15      3.86 o 
  -4  10   7       37.22       36.78      7.19 o 
  -3  10   7       14.92       21.30      6.14 o 
  -2  10   7        7.53        6.64      2.45 o 
  -1  10   7        4.04        2.27      2.71 o 
   0  10   7       12.02       10.54      3.78 o 
   1  10   7        5.53        5.80      4.04 o 
   2  10   7        1.62        1.35      1.49 o 
 -12   0   8       17.67        6.58      7.99 o 
 -10   0   8        0.89        9.09      4.44 o 
  -8   0   8        9.03        9.70      3.75 o 
  -6   0   8      413.85      444.68     17.44 o 
  -4   0   8      477.36      518.10     10.82 o 
  -2   0   8       19.19       21.72      3.29 o 
   0   0   8       12.84        7.04      2.02 o 
   2   0   8      190.52      195.28      7.46 o 
   4   0   8     1830.30     2132.00     51.69 o 
   6   0   8       53.61       49.31     12.55 o 
   8   0   8        0.81       11.31      8.39 o 
 -12   1   8        0.27        3.75      2.06 o 
 -11   1   8        7.13        5.62      3.38 o 
 -10   1   8       28.08       32.56      4.67 o 
  -9   1   8        5.44        1.50      3.84 o 
  -8   1   8       10.26       14.38      2.78 o 
  -7   1   8       18.60       15.76      2.23 o 
  -6   1   8       38.27       33.08      3.00 o 
  -5   1   8       25.01       31.57      3.42 o 
  -4   1   8      471.70      506.98      7.66 o 
  -3   1   8        2.78       10.48      1.60 o 
  -2   1   8       10.54        9.14      1.89 o 
  -1   1   8      111.95      123.48      4.00 o 
   0   1   8       65.73       64.95      3.18 o 
   1   1   8      131.64      119.70      3.59 o 
   2   1   8      416.52      420.26      5.27 o 
   3   1   8        0.03        3.55      1.50 o 
   4   1   8        2.87        3.71      2.26 o 
   5   1   8      222.33      216.80      3.62 o 
   6   1   8        3.65       -3.71      4.76 o 
   7   1   8        1.05       19.07      6.58 o 
   8   1   8        1.67       -0.18      5.02 o 
 -12   2   8        0.34        2.40      1.82 o 
 -11   2   8       10.80        9.01      3.16 o 
 -10   2   8        5.64        8.00      2.20 o 
  -9   2   8       20.31       16.69      3.32 o 
  -8   2   8       19.75       19.44      3.06 o 
  -7   2   8        0.99        4.85      1.41 o 
  -6   2   8       21.57       19.80      3.19 o 
  -5   2   8      131.79      136.21      4.80 o 
  -4   2   8       79.68       94.09      4.01 o 
  -3   2   8      405.26      398.27      6.51 o 
  -2   2   8      161.29      161.58      4.46 o 
  -1   2   8        4.60        2.97      1.54 o 
   0   2   8       17.87       18.23      1.99 o 
   1   2   8        1.12        1.93      0.83 o 
   2   2   8        2.63        3.50      1.75 o 
   3   2   8      182.86      181.43      5.73 o 
   4   2   8        1.67        7.16      3.36 o 
   5   2   8      147.76      169.53      7.80 o 
   6   2   8        0.03        3.25      3.80 o 
   7   2   8       12.78       12.75      5.32 o 
   8   2   8        1.46        5.48      3.41 o 
 -12   3   8       43.90       31.64      8.17 o 
 -11   3   8       13.66       10.41      3.43 o 
 -10   3   8        9.64        9.65      4.42 o 
  -9   3   8        3.73       11.22      3.52 o 
  -8   3   8        0.05        2.64      2.84 o 
  -7   3   8       15.34       10.15      2.34 o 
  -6   3   8       85.53       90.02      4.13 o 
  -5   3   8       17.36       16.07      2.47 o 
  -4   3   8       71.19       81.85      3.96 o 
  -3   3   8      158.85      159.87      4.72 o 
  -2   3   8        9.80       14.09      1.80 o 
  -1   3   8       14.08       11.91      1.76 o 
   0   3   8       62.37       64.69      3.19 o 
   1   3   8       16.68       19.77      2.01 o 
   2   3   8        1.57        3.79      1.18 o 
   3   3   8       62.92       67.83      5.58 o 
   4   3   8        1.41       -0.80      1.89 o 
   5   3   8       19.85       10.99      2.99 o 
   6   3   8        2.10        4.92      5.51 o 
   7   3   8        2.47        3.79      1.90 o 
   8   3   8        3.20        3.58      2.88 o 
 -11   4   8       18.20        7.13      4.17 o 
 -10   4   8        1.46        1.89      2.01 o 
  -9   4   8        9.64        7.10      3.34 o 
  -8   4   8        0.05        1.10      2.73 o 
  -7   4   8       71.44       76.77      4.92 o 
  -6   4   8        0.53        7.03      1.87 o 
  -5   4   8        7.58        9.43      1.81 o 
  -4   4   8       12.67       11.98      2.05 o 
  -3   4   8       85.45       84.60      4.00 o 
  -2   4   8        0.36        5.46      1.41 o 
  -1   4   8       13.43       11.76      1.77 o 
   0   4   8       34.39       27.30      2.43 o 
   1   4   8      163.97      149.14      4.26 o 
   2   4   8        3.02        2.80      1.20 o 
   3   4   8       79.94       65.73      2.29 o 
   4   4   8      195.90      191.64      7.51 o 
   5   4   8       12.51        8.97      2.90 o 
   6   4   8       25.21       21.53      4.43 o 
   7   4   8        0.27       -0.10      4.35 o 
 -11   5   8        0.00        7.96      3.46 o 
 -10   5   8        0.86        4.53      2.79 o 
  -9   5   8        0.59        6.73      2.46 o 
  -8   5   8        5.82        5.68      2.67 o 
  -7   5   8       10.45        8.94      2.97 o 
  -6   5   8      245.21      244.95      8.79 o 
  -5   5   8       47.50       54.19      5.17 o 
  -4   5   8      192.85      188.32      6.19 o 
  -3   5   8       14.86       17.64      2.33 o 
  -2   5   8       19.05       17.02      2.20 o 
  -1   5   8       54.86       61.36      3.29 o 
   0   5   8       16.20       12.33      1.70 o 
   1   5   8       29.96       23.42      2.26 o 
   2   5   8       26.72       33.47      2.58 o 
   3   5   8       13.75        8.46      1.53 o 
   4   5   8       16.32        5.26      3.92 o 
   5   5   8       90.70       75.29      6.55 o 
   6   5   8        5.32        2.54      2.33 o 
   7   5   8        0.09        1.29      1.63 o 
 -10   6   8       18.05       17.28      3.49 o 
  -9   6   8        0.23        3.47      5.00 o 
  -8   6   8       21.55       34.06      4.69 o 
  -7   6   8       42.09       37.08      6.83 o 
  -6   6   8       32.64       35.56      5.68 o 
  -5   6   8       14.24       18.18      3.51 o 
  -4   6   8      330.42      354.00     10.85 o 
  -3   6   8      538.12      587.98     10.11 o 
  -2   6   8      377.71      379.72      7.34 o 
  -1   6   8        0.19        3.51      1.27 o 
   0   6   8        9.40        4.88      1.51 o 
   1   6   8       29.72       19.96      2.45 o 
   2   6   8        0.44        1.83      1.05 o 
   3   6   8       22.39       26.08      4.43 o 
   4   6   8       48.18       39.30      3.08 o 
   5   6   8        3.85        6.38      3.50 o 
   6   6   8        0.64        2.57      3.99 o 
  -9   7   8        0.00        4.57      2.83 o 
  -8   7   8       14.21        8.71      3.71 o 
  -7   7   8        0.04        3.28      3.22 o 
  -6   7   8       15.94       12.21      2.83 o 
  -5   7   8        0.00       -1.68      2.65 o 
  -4   7   8        0.58        2.42      1.45 o 
  -3   7   8       53.09       53.34      5.07 o 
  -2   7   8        5.24        8.05      2.75 o 
  -1   7   8        8.62        5.95      3.53 o 
   0   7   8       57.26       58.48      3.52 o 
   1   7   8       23.14       28.19      2.91 o 
   2   7   8       35.52       36.53      3.42 o 
   3   7   8        7.06        7.76      1.83 o 
   4   7   8        0.94        3.05      1.82 o 
   5   7   8        6.31        4.31      2.45 o 
  -8   8   8        0.05        8.53      3.97 o 
  -7   8   8        3.83        3.60      7.10 o 
  -6   8   8        6.08        2.81      3.65 o 
  -5   8   8       15.18       14.31      4.70 o 
  -4   8   8        5.03        3.19      1.92 o 
  -3   8   8       82.12       91.34      7.45 o 
  -2   8   8       14.68       12.43      3.54 o 
  -1   8   8        0.15        2.59      1.34 o 
   0   8   8       10.82       10.42      3.34 o 
   1   8   8        6.71        7.11      1.83 o 
   2   8   8        0.17        0.96      2.17 o 
   3   8   8        6.75        4.01      1.45 o 
   4   8   8        9.99        6.51      2.86 o 
  -7   9   8       14.10       12.27      4.57 o 
  -6   9   8        9.88        9.33      3.28 o 
  -5   9   8       19.42        9.03      4.29 o 
  -4   9   8       50.11       52.65      8.49 o 
  -3   9   8       20.63       26.22      6.83 o 
  -2   9   8        0.54        4.94      2.04 o 
  -1   9   8        9.08        4.48      1.62 o 
   0   9   8        3.27        1.61      3.33 o 
   1   9   8        5.53        3.36      1.71 o 
   2   9   8        1.67        3.22      1.58 o 
   3   9   8        0.04       -1.97      3.70 o 
  -4  10   8        1.78        4.83      4.07 o 
  -3  10   8       26.53       35.61      6.80 o 
  -2  10   8       12.71        8.55      2.08 o 
  -1  10   8       12.54       11.23      3.47 o 
   0  10   8        1.47        5.58      2.07 o 
 -11   0   9        1.69        8.68      3.63 o 
  -9   0   9       17.60       13.16      3.86 o 
  -7   0   9      662.81      666.99     19.99 o 
  -5   0   9      107.09      107.47      7.79 o 
  -3   0   9       47.90       51.08      4.97 o 
  -1   0   9       33.91       24.60      3.64 o 
   1   0   9      963.26      997.83     12.90 o 
   3   0   9        7.39        3.67      1.91 o 
   5   0   9      142.13      105.28     19.58 o 
   7   0   9        0.59        8.34      6.54 o 
 -12   1   9        4.42        4.59      1.88 o 
 -11   1   9        1.18        2.55      2.56 o 
 -10   1   9        0.07        2.62      2.09 o 
  -9   1   9       33.26       39.01      5.19 o 
  -8   1   9       25.33       20.89      3.86 o 
  -7   1   9       77.80       90.06      5.55 o 
  -6   1   9      177.71      174.92      5.70 o 
  -5   1   9       81.54       74.12      4.24 o 
  -4   1   9      166.49      195.25      5.44 o 
  -3   1   9       17.66       15.84      2.21 o 
  -2   1   9       49.46       52.71      3.32 o 
  -1   1   9       82.30       82.79      3.94 o 
   0   1   9       20.45       21.50      2.05 o 
   1   1   9      222.78      228.61      4.73 o 
   2   1   9      159.70      156.84      4.05 o 
   3   1   9        9.33        9.92      2.38 o 
   4   1   9       77.58       86.75      4.75 o 
   5   1   9        3.84        2.96      2.57 o 
   6   1   9       15.88       26.97      6.44 o 
   7   1   9        0.08        4.61      4.27 o 
 -12   2   9        0.96        2.73      2.18 o 
 -11   2   9        9.25       10.31      2.90 o 
 -10   2   9        4.17        5.33      2.95 o 
  -9   2   9        0.26        2.31      3.02 o 
  -8   2   9        4.78        1.33      2.53 o 
  -7   2   9        9.29        6.60      2.11 o 
  -6   2   9      145.33      139.00      6.04 o 
  -5   2   9       49.90       48.65      3.44 o 
  -4   2   9       89.15       94.56      4.19 o 
  -3   2   9       59.20       63.45      3.70 o 
  -2   2   9      107.86      110.99      4.79 o 
  -1   2   9       24.30       19.99      2.19 o 
   0   2   9        0.03        4.56      1.25 o 
   1   2   9       37.01       42.48      2.60 o 
   2   2   9      378.86      381.09      6.71 o 
   3   2   9       16.90       16.37      2.28 o 
   4   2   9       74.79       82.43      5.87 o 
   5   2   9       13.10       12.06      3.09 o 
   6   2   9       23.21       35.55      8.60 o 
   7   2   9        0.42        8.37      3.75 o 
 -11   3   9        0.94        0.13      5.90 o 
 -10   3   9        0.91        6.85      3.35 o 
  -9   3   9        5.51        8.81      3.15 o 
  -8   3   9        5.11        1.12      3.26 o 
  -7   3   9       25.41       22.60      4.02 o 
  -6   3   9        1.44        1.72      3.45 o 
  -5   3   9        8.36        7.01      2.13 o 
  -4   3   9       45.29       48.39      3.18 o 
  -3   3   9      108.23      110.84      4.44 o 
  -2   3   9       43.50       45.14      3.15 o 
  -1   3   9       46.02       53.59      3.63 o 
   0   3   9       26.76       28.64      2.62 o 
   1   3   9       86.96       82.81      3.64 o 
   2   3   9        5.06        3.26      2.10 o 
   3   3   9        4.88        3.35      1.87 o 
   4   3   9        1.32        1.39      1.87 o 
   5   3   9        0.23        0.12      2.59 o 
   6   3   9       11.69       11.87      3.68 o 
   7   3   9        0.14        5.13      2.88 o 
 -11   4   9        0.75        0.87      2.37 o 
 -10   4   9       16.95       13.94      3.23 o 
  -9   4   9        5.12        8.19      4.66 o 
  -8   4   9        0.91        8.69      3.11 o 
  -7   4   9       10.50        8.55      2.18 o 
  -6   4   9      103.78      110.19      6.92 o 
  -5   4   9      161.60      169.31      7.29 o 
  -4   4   9        6.55        5.87      1.67 o 
  -3   4   9       43.26       47.32      3.54 o 
  -2   4   9       49.65       51.08      3.60 o 
  -1   4   9        0.50        4.27      1.72 o 
   0   4   9        0.03        3.01      1.11 o 
   1   4   9       22.95       14.87      2.24 o 
   2   4   9        0.73        1.88      1.03 o 
   3   4   9       16.10       23.69      5.50 o 
   4   4   9        2.11        2.94      2.15 o 
   5   4   9        0.98        3.42      2.88 o 
   6   4   9        7.20        3.38      2.14 o 
 -10   5   9        0.00       10.83      4.07 o 
  -9   5   9        5.26        8.01      4.60 o 
  -8   5   9        0.43        6.31      2.69 o 
  -7   5   9      374.72      419.15     11.84 o 
  -6   5   9      200.95      217.68      7.34 o 
  -5   5   9      298.59      312.65     10.08 o 
  -4   5   9       14.90       13.05      2.66 o 
  -3   5   9        8.96       11.44      2.13 o 
  -2   5   9       84.98       82.24      4.19 o 
  -1   5   9        8.52        7.02      1.59 o 
   0   5   9       13.51       10.48      1.86 o 
   1   5   9        2.35        2.83      1.01 o 
   2   5   9       66.63       53.27      3.20 o 
   3   5   9        4.90        3.68      1.37 o 
   4   5   9       45.59       36.89      5.04 o 
   5   5   9        4.20        3.68      2.45 o 
   6   5   9        0.86        4.66      2.12 o 
 -10   6   9        0.00        6.48      2.76 o 
  -9   6   9        3.26        6.87      2.97 o 
  -8   6   9        6.91       11.12      3.63 o 
  -7   6   9       14.69       11.31      2.86 o 
  -6   6   9      211.57      241.43      9.65 o 
  -5   6   9       37.02       32.02      4.32 o 
  -4   6   9        2.54        1.13      2.72 o 
  -3   6   9        0.69       -2.85      2.85 o 
  -2   6   9        2.66        3.48      1.08 o 
  -1   6   9        9.98        9.49      2.15 o 
   0   6   9        7.74        4.99      3.76 o 
   1   6   9      160.75      164.68      8.04 o 
   2   6   9       52.05       56.69      4.61 o 
   3   6   9        0.00        3.03      1.73 o 
   4   6   9       10.89        5.98      3.87 o 
   5   6   9        3.02        5.73      4.69 o 
  -9   7   9        1.88        4.28      3.12 o 
  -8   7   9        0.03        0.67      3.66 o 
  -7   7   9       22.33       25.22      3.47 o 
  -6   7   9        2.96        5.19      2.26 o 
  -5   7   9       21.31       17.05      3.86 o 
  -4   7   9       10.30       13.97      3.98 o 
  -3   7   9       48.40       57.78      5.28 o 
  -2   7   9       46.32       51.09      4.96 o 
  -1   7   9       50.98       53.27      5.52 o 
   0   7   9        5.98        8.95      2.06 o 
   1   7   9       49.18       54.84      5.63 o 
   2   7   9        6.35        5.59      1.71 o 
   3   7   9       12.37        8.53      2.57 o 
   4   7   9        1.62        5.01      1.99 o 
  -8   8   9        1.21        3.88      3.62 o 
  -7   8   9        0.67       -0.12      4.03 o 
  -6   8   9        7.73        6.31      2.22 o 
  -5   8   9       12.36       15.37      3.67 o 
  -4   8   9        8.05        6.52      3.95 o 
  -3   8   9       11.07       11.37      3.12 o 
  -2   8   9        2.56        3.37      1.64 o 
  -1   8   9        8.51       10.04      2.13 o 
   0   8   9        2.03        2.26      2.38 o 
   1   8   9        2.62        4.01      3.17 o 
   2   8   9        6.24        1.90      3.27 o 
   3   8   9        0.00       -0.14      2.44 o 
  -6   9   9        0.26        4.76      3.03 o 
  -5   9   9        3.88        3.92      2.99 o 
  -4   9   9       17.62        6.89      7.18 o 
  -3   9   9        2.48        1.36      2.31 o 
  -2   9   9        1.62        3.18      1.86 o 
  -1   9   9        0.86        3.49      1.74 o 
   0   9   9        2.66        3.54      1.14 o 
   1   9   9        9.92        6.26      1.76 o 
 -10   0  10       80.47       65.06      8.60 o 
  -8   0  10       19.87       15.37      5.11 o 
  -6   0  10      141.85      153.32     19.25 o 
  -4   0  10       41.03       44.04      4.63 o 
  -2   0  10      171.20      166.73     10.76 o 
   0   0  10       60.24       63.09      5.67 o 
   2   0  10      350.11      336.82      7.81 o 
   4   0  10       22.31       16.48      7.93 o 
   6   0  10       36.23       36.33     10.46 o 
 -11   1  10        0.89        5.73      2.99 o 
 -10   1  10        3.43        4.67      3.28 o 
  -9   1  10       42.55       32.57      5.44 o 
  -8   1  10        0.07        5.49      2.28 o 
  -7   1  10       37.58       39.19      5.49 o 
  -6   1  10       14.09        9.93      4.44 o 
  -5   1  10       29.60       24.52      4.41 o 
  -4   1  10        1.01        6.32      1.81 o 
  -3   1  10      163.80      158.31      5.08 o 
  -2   1  10        0.01        3.45      1.59 o 
  -1   1  10       19.69       21.72      3.08 o 
   0   1  10      172.87      171.24      6.04 o 
   1   1  10      570.75      612.00     20.30 o 
   2   1  10      544.60      548.07      6.95 o 
   3   1  10       28.18       31.54      3.53 o 
   4   1  10       13.68        8.54      4.49 o 
   5   1  10        8.90       15.49      6.38 o 
   6   1  10       12.18       20.80      6.77 o 
 -11   2  10        3.45        6.92      4.28 o 
 -10   2  10        5.30        7.38      3.39 o 
  -9   2  10        0.02        4.10      2.16 o 
  -8   2  10        1.67        0.79      2.33 o 
  -7   2  10       55.35       58.82      5.87 o 
  -6   2  10        9.18       13.05      3.40 o 
  -5   2  10      170.65      180.49      7.33 o 
  -4   2  10       25.39       27.86      2.66 o 
  -3   2  10        1.60        5.87      2.44 o 
  -2   2  10       25.53       30.03      2.72 o 
  -1   2  10      105.81      114.03      4.63 o 
   0   2  10        0.24        3.30      1.44 o 
   1   2  10       18.99       15.17      2.36 o 
   2   2  10        4.38        3.90      0.96 o 
   3   2  10       81.03       92.17      5.77 o 
   4   2  10        1.76        0.58      3.93 o 
   5   2  10        0.05        2.78      4.61 o 
   6   2  10        4.34        9.68      4.41 o 
 -11   3  10        0.56        4.94      1.99 o 
 -10   3  10        3.22        3.90      2.25 o 
  -9   3  10        9.83        3.38      2.96 o 
  -8   3  10       10.97       14.07      3.91 o 
  -7   3  10        0.02        1.77      2.38 o 
  -6   3  10        1.33        4.36      3.02 o 
  -5   3  10        0.03        2.50      1.77 o 
  -4   3  10        5.48        7.81      1.93 o 
  -3   3  10       33.30       30.88      3.68 o 
  -2   3  10       12.71       12.69      2.22 o 
  -1   3  10        4.07        6.33      1.49 o 
   0   3  10        1.00        2.53      2.26 o 
   1   3  10       55.79       45.52      2.97 o 
   2   3  10        8.08        3.68      0.95 o 
   3   3  10       33.71       34.60      4.90 o 
   4   3  10       20.07       24.55      2.96 o 
   5   3  10        1.91        2.95      5.15 o 
   6   3  10        1.26        8.89      4.27 o 
 -11   4  10        0.63        2.91      4.76 o 
 -10   4  10        3.99        4.06      3.16 o 
  -9   4  10       60.54       68.20      6.08 o 
  -8   4  10       94.70      101.47      7.74 o 
  -7   4  10       22.60       22.12      3.33 o 
  -6   4  10        1.27        6.09      2.08 o 
  -5   4  10        5.07        3.03      3.67 o 
  -4   4  10        4.37        4.87      2.36 o 
  -3   4  10        0.02       -0.76      2.19 o 
  -2   4  10        2.75        3.93      1.89 o 
  -1   4  10        0.00        2.89      1.49 o 
   0   4  10        4.40        4.44      1.31 o 
   1   4  10       20.95       11.40      1.82 o 
   2   4  10       70.62       52.05      2.82 o 
   3   4  10       25.70       13.50      3.09 o 
   4   4  10        2.62        5.36      1.67 o 
   5   4  10        0.32        5.81      3.10 o 
   6   4  10        1.46        1.76      6.25 o 
 -10   5  10       69.11       74.49      8.58 o 
  -9   5  10       35.85       25.38      7.38 o 
  -8   5  10        5.70        6.44      3.28 o 
  -7   5  10       11.84       12.64      3.48 o 
  -6   5  10      164.24      189.93      8.99 o 
  -5   5  10      115.66      129.58      6.92 o 
  -4   5  10        2.84        6.28      4.43 o 
  -3   5  10       13.65       11.89      3.84 o 
  -2   5  10      145.33      158.91      7.79 o 
  -1   5  10       14.21        9.42      2.15 o 
   0   5  10       77.99       73.99      6.37 o 
   1   5  10      175.45      165.95      7.83 o 
   2   5  10       42.83       44.33      4.18 o 
   3   5  10        0.16        5.41      2.17 o 
   4   5  10       17.27       15.00      3.52 o 
   5   5  10        0.05        8.14      5.28 o 
  -9   6  10        6.53        7.76      4.42 o 
  -8   6  10        6.04        5.00      1.86 o 
  -7   6  10        1.00        2.43      1.95 o 
  -6   6  10        0.01        3.88      5.60 o 
  -5   6  10       24.87       30.98      4.52 o 
  -4   6  10       39.87       47.54      4.84 o 
  -3   6  10        0.32        5.68      1.78 o 
  -2   6  10       11.72       12.26      2.71 o 
  -1   6  10        4.23        5.40      1.98 o 
   0   6  10       15.56       17.23      3.05 o 
   1   6  10       30.44       17.59      2.97 o 
   2   6  10        0.56        1.02      2.54 o 
   3   6  10        0.53       -1.04      2.35 o 
   4   6  10        0.00        0.18      1.22 o 
  -8   7  10       10.68        6.35      3.55 o 
  -7   7  10        3.25       -0.63      6.62 o 
  -6   7  10        1.63        2.21      2.59 o 
  -5   7  10        2.20        4.57      3.36 o 
  -4   7  10        1.77        4.20      2.55 o 
  -3   7  10        0.97        4.06      2.00 o 
  -2   7  10       31.09       36.32      5.59 o 
  -1   7  10        0.70        2.17      1.76 o 
   0   7  10       10.22        5.22      2.59 o 
   1   7  10        0.04        1.22      2.43 o 
   2   7  10        4.14        6.22      1.92 o 
   3   7  10        0.37        2.39      1.89 o 
  -7   8  10        0.01        5.93      3.29 o 
  -6   8  10       16.20       17.75      5.48 o 
  -5   8  10        3.08        2.17      6.09 o 
  -4   8  10       11.66       14.27      4.18 o 
  -3   8  10        7.87        7.51      2.13 o 
  -2   8  10       17.53       16.78      8.93 o 
  -1   8  10       29.41       42.81      5.32 o 
   0   8  10        9.14       10.33      3.06 o 
   1   8  10        0.02        2.93      1.91 o 
   2   8  10        7.41       -0.31      4.64 o 
  -3   9  10        1.01        1.02      1.54 o 
  -2   9  10        5.09        8.65      2.34 o 
 -11   0  11        5.69        9.48      3.44 o 
  -9   0  11       63.79       56.71      8.55 o 
  -7   0  11        7.11        9.57      4.06 o 
  -5   0  11      125.56      123.15     10.13 o 
  -3   0  11       24.71       20.16      3.94 o 
  -1   0  11        7.97       12.11      2.87 o 
   1   0  11      197.01      205.62      7.35 o 
   3   0  11        0.65        1.78      2.82 o 
   5   0  11        4.27        9.27      4.91 o 
 -11   1  11        0.01        6.70      2.05 o 
 -10   1  11       13.40        7.13      4.36 o 
  -9   1  11       25.98       13.19      3.05 o 
  -8   1  11        1.89        1.39      3.33 o 
  -7   1  11        2.24       -1.85      5.03 o 
  -6   1  11       24.44       18.51      3.84 o 
  -5   1  11        0.21        5.53      4.90 o 
  -4   1  11       32.96       33.18      3.78 o 
  -3   1  11      157.73      146.80      6.22 o 
  -2   1  11      254.05      283.93      7.39 o 
  -1   1  11      711.79      744.96     10.60 o 
   0   1  11       99.34      100.41      4.49 o 
   1   1  11       11.71        6.99      1.37 o 
   2   1  11        2.15        2.68      0.69 o 
   3   1  11       43.52       47.97      5.47 o 
   4   1  11        0.18        6.99      5.10 o 
   5   1  11        0.27        7.32      5.47 o 
 -11   2  11        0.02        6.65      3.01 o 
 -10   2  11        0.19        4.67      3.44 o 
  -9   2  11        7.58        7.80      2.50 o 
  -8   2  11        6.44        5.26      3.05 o 
  -7   2  11        0.44        1.45      2.40 o 
  -6   2  11       17.29       18.24      4.15 o 
  -5   2  11        0.65        7.13      2.97 o 
  -4   2  11        0.89        2.44      1.96 o 
  -3   2  11       50.01       49.57      4.00 o 
  -2   2  11      517.73      519.56     10.77 o 
  -1   2  11      154.41      169.94      5.77 o 
   0   2  11       26.47       25.03      2.55 o 
   1   2  11        6.61        5.65      2.30 o 
   2   2  11        1.51        4.03      1.01 o 
   3   2  11        0.10        2.12      2.21 o 
   4   2  11        0.23        0.88      5.84 o 
   5   2  11        5.66        2.84      5.40 o 
 -10   3  11        1.38        5.01      2.79 o 
  -9   3  11        0.41        5.33      2.72 o 
  -8   3  11        0.28        4.00      1.80 o 
  -7   3  11        0.01        0.87      3.24 o 
  -6   3  11       10.02        8.86      2.76 o 
  -5   3  11        0.25        5.46      1.80 o 
  -4   3  11        3.58        3.71     13.25 o 
  -3   3  11        4.38        7.52      1.91 o 
  -2   3  11       14.69       12.02      1.89 o 
  -1   3  11      139.28      117.13      5.08 o 
   0   3  11      143.27      136.21      5.32 o 
   1   3  11        6.04        3.97      1.34 o 
   2   3  11        0.77        2.47      1.10 o 
   3   3  11       16.02       20.04      4.21 o 
   4   3  11        0.86        6.22      3.93 o 
   5   3  11        6.87       15.94      6.39 o 
 -10   4  11       53.26       59.50      8.30 o 
  -9   4  11       81.16       80.59      8.99 o 
  -8   4  11       59.51       70.53      8.59 o 
  -7   4  11        0.62        1.76      4.36 o 
  -6   4  11       16.51       13.85      3.23 o 
  -5   4  11       27.79       27.63      3.38 o 
  -4   4  11        0.36        1.91      3.27 o 
  -3   4  11       21.92       22.90      3.11 o 
  -2   4  11       53.98       42.79      4.79 o 
  -1   4  11       14.37       10.14      2.79 o 
   0   4  11        0.71        2.84      2.10 o 
   1   4  11       61.34       68.22      5.10 o 
   2   4  11        6.63        5.33      2.16 o 
   3   4  11        3.54        3.01      1.40 o 
   4   4  11        5.04        6.32      2.52 o 
  -9   5  11       69.25       75.50     16.61 o 
  -8   5  11       20.19       21.73      4.48 o 
  -7   5  11       27.40       17.76      4.84 o 
  -6   5  11        1.52        6.77      2.24 o 
  -5   5  11       10.95       10.85      2.96 o 
  -4   5  11       29.10       30.43      3.44 o 
  -3   5  11       26.34       29.37      3.86 o 
  -2   5  11       14.82       14.40      2.63 o 
  -1   5  11       94.20      100.88      6.44 o 
   0   5  11        0.21        5.00      2.03 o 
   1   5  11        3.68        3.62      1.36 o 
   2   5  11        3.31        5.34      1.71 o 
   3   5  11        8.49        8.43      2.75 o 
   4   5  11        1.96        8.98      4.18 o 
  -8   6  11        4.60        7.52      3.52 o 
  -7   6  11        2.69        2.66      5.65 o 
  -6   6  11        2.32        3.85      2.10 o 
  -5   6  11       13.22       11.59      3.08 o 
  -4   6  11        3.53        6.26      1.81 o 
  -3   6  11       64.12       84.71      8.90 o 
  -2   6  11      101.33       93.24      6.71 o 
  -1   6  11       19.92       21.12      4.74 o 
   0   6  11        3.60        2.64      2.08 o 
   1   6  11        2.72        4.09      1.51 o 
   2   6  11        0.15        0.78      1.82 o 
   3   6  11        0.43        0.26      1.44 o 
  -7   7  11       12.33       13.54      4.45 o 
  -6   7  11        1.46        5.95      6.15 o 
  -5   7  11        1.28        0.96      3.66 o 
  -4   7  11        0.71        2.32      2.18 o 
  -3   7  11        1.21        6.13      2.22 o 
  -2   7  11       20.37       24.59      4.82 o 
  -1   7  11        0.29        3.72      2.58 o 
   0   7  11        0.91        3.27      1.39 o 
   1   7  11        5.11        3.60      3.90 o 
   2   7  11        0.00        3.64      1.97 o 
  -5   8  11        0.10        7.44      4.24 o 
  -4   8  11        6.59        9.64      3.17 o 
  -3   8  11        0.97        3.53      1.96 o 
  -2   8  11        0.04       -0.01      1.97 o 
  -1   8  11        6.24        5.44      2.77 o 
 -10   0  12       28.10       22.55      5.30 o 
  -8   0  12        1.57        9.60      4.26 o 
  -6   0  12        8.07       16.28      6.27 o 
  -4   0  12      103.32      120.75     12.91 o 
  -2   0  12       33.53       37.61      6.25 o 
   0   0  12       30.65       36.39      4.37 o 
   2   0  12       15.75       17.48      3.10 o 
   4   0  12        7.91       10.72      5.80 o 
 -10   1  12        9.67        5.84      2.24 o 
  -9   1  12       14.63       15.24      4.10 o 
  -8   1  12        2.29        7.64      3.19 o 
  -7   1  12        5.40        7.01      3.10 o 
  -6   1  12        0.03        4.09      2.80 o 
  -5   1  12        6.12        9.85      3.01 o 
  -4   1  12       76.22       79.03      5.96 o 
  -3   1  12        0.01        3.61      1.97 o 
  -2   1  12       80.09       81.72      5.34 o 
  -1   1  12       11.66       12.03      4.18 o 
   0   1  12       17.80       20.85      3.59 o 
   1   1  12        0.99        1.78      1.06 o 
   2   1  12        1.90        2.01      2.44 o 
   3   1  12       26.82       28.80     13.26 o 
   4   1  12        2.71       10.28      5.48 o 
 -10   2  12        0.23       -1.15      2.46 o 
  -9   2  12        0.35        1.12      3.25 o 
  -8   2  12        0.25        4.06      3.59 o 
  -7   2  12       11.11       14.39      3.71 o 
  -6   2  12       32.41       35.26      4.75 o 
  -5   2  12      158.03      165.72      8.61 o 
  -4   2  12       98.26      111.29      7.57 o 
  -3   2  12       60.44       57.13      4.91 o 
  -2   2  12       64.46       69.56      4.82 o 
  -1   2  12      190.42      172.59      6.04 o 
   0   2  12        1.38        2.75      1.44 o 
   1   2  12       16.66        8.63      1.79 o 
   2   2  12        9.28        8.70      2.31 o 
   3   2  12       11.80        4.87      2.72 o 
   4   2  12       12.24       22.17      5.57 o 
 -10   3  12        3.94        5.16      2.73 o 
  -9   3  12       19.42       16.33      4.53 o 
  -8   3  12       10.96       12.49      2.70 o 
  -7   3  12        1.12        9.52      3.31 o 
  -6   3  12        7.81       11.07      3.94 o 
  -5   3  12        6.53        8.26      2.96 o 
  -4   3  12      132.84      134.71      7.98 o 
  -3   3  12       10.09        9.21      2.03 o 
  -2   3  12       49.09       48.38      4.28 o 
  -1   3  12        0.38        3.75      1.36 o 
   0   3  12        6.38        3.78      1.60 o 
   1   3  12        5.16        4.25      2.80 o 
   2   3  12        0.10       -1.81      5.01 o 
   3   3  12        3.05        8.37      2.81 o 
   4   3  12        0.06        8.56      8.27 o 
  -9   4  12       31.65       26.85      3.67 o 
  -8   4  12        7.70        6.39      3.28 o 
  -7   4  12        0.63        1.77      2.95 o 
  -6   4  12        3.49        3.41      2.21 o 
  -5   4  12       25.95       23.30      3.51 o 
  -4   4  12        0.13        4.29      1.99 o 
  -3   4  12        0.16        2.30      1.86 o 
  -2   4  12       16.64       15.68      3.28 o 
  -1   4  12        2.41        2.52      2.08 o 
   0   4  12       19.27       13.87      2.60 o 
   1   4  12        1.30        2.19      2.00 o 
   2   4  12        3.12        3.51      3.86 o 
   3   4  12        0.44        1.59      1.92 o 
  -8   5  12        5.54        2.61      4.58 o 
  -7   5  12        8.71        7.74      5.36 o 
  -6   5  12        0.51        1.10      8.08 o 
  -5   5  12        4.34        4.05      2.75 o 
  -4   5  12       17.83       12.52      3.97 o 
  -3   5  12        0.86        2.93      2.36 o 
  -2   5  12        0.38        5.82      4.02 o 
  -1   5  12        0.01        3.33      1.58 o 
   0   5  12        0.00        3.61      1.85 o 
   1   5  12        1.72        0.59      3.82 o 
   2   5  12        0.03        1.06      4.90 o 
  -7   6  12        2.62        8.70      3.74 o 
  -6   6  12       26.38       23.49      5.40 o 
  -5   6  12        2.66        5.29      2.35 o 
  -4   6  12       22.58       21.41      7.87 o 
  -3   6  12        2.46        1.50      3.27 o 
  -2   6  12        8.81        7.58      1.86 o 
  -1   6  12       26.74       15.62      3.94 o 
   0   6  12        0.19       -1.29      2.28 o 
   1   6  12        0.08        3.76      3.66 o 
  -5   7  12       26.73       20.16      4.47 o 
  -4   7  12        0.04        2.60      3.45 o 
  -3   7  12        0.55       10.14     14.15 o 
  -2   7  12       34.20       23.98      6.34 o 
  -1   7  12        9.20        6.27      2.24 o 
  -9   0  13        6.73        9.15      7.04 o 
  -7   0  13       10.29       11.16      5.18 o 
  -5   0  13        3.23        0.74      4.12 o 
  -3   0  13       31.37       35.56      7.04 o 
  -1   0  13       21.06       20.63      4.38 o 
   1   0  13        0.59        4.12      3.10 o 
   3   0  13       19.48       18.33      8.49 o 
  -9   1  13        8.76        8.57      4.42 o 
  -8   1  13        2.02        5.32      1.72 o 
  -7   1  13        4.89        3.01      3.04 o 
  -6   1  13       10.86       11.57      3.21 o 
  -5   1  13       28.09       23.27      3.80 o 
  -4   1  13        6.29        5.70      2.04 o 
  -3   1  13        0.13        4.18      2.16 o 
  -2   1  13       56.70       63.58      4.87 o 
  -1   1  13        5.97        5.50      1.39 o 
   0   1  13        2.64        4.12      1.28 o 
   1   1  13        3.35        4.53      1.29 o 
   2   1  13        5.61       11.65      6.16 o 
   3   1  13        3.86        1.89      4.60 o 
  -9   2  13        0.23       -0.28      3.08 o 
  -8   2  13        1.24       -0.30      4.17 o 
  -7   2  13        9.11        7.85      3.36 o 
  -6   2  13        4.19        3.08      3.14 o 
  -5   2  13       22.94       13.66      2.54 o 
  -4   2  13      213.75      227.79      9.74 o 
  -3   2  13       10.64        6.13      2.51 o 
  -2   2  13        0.65        1.43      1.79 o 
  -1   2  13        6.34        5.44      1.93 o 
   0   2  13       70.65       76.71      7.22 o 
   1   2  13        1.06        3.03      2.38 o 
   2   2  13        1.74        4.93      3.53 o 
   3   2  13       19.53        5.25      4.76 o 
  -9   3  13        0.33        3.91      2.55 o 
  -8   3  13        0.04        4.14      3.83 o 
  -7   3  13       29.28       25.17      4.53 o 
  -6   3  13        0.67        8.10      4.33 o 
  -5   3  13      100.43      116.31      7.99 o 
  -4   3  13       49.73       60.72      5.90 o 
  -3   3  13       40.37       36.23      5.19 o 
  -2   3  13       30.27       28.26      3.50 o 
  -1   3  13        0.30        1.45      1.62 o 
   0   3  13       32.67       31.51      4.55 o 
   1   3  13        2.40        5.13      2.16 o 
   2   3  13        0.47        3.84      2.26 o 
  -8   4  13        1.09        3.74      2.44 o 
  -7   4  13        0.21        4.46      2.42 o 
  -6   4  13        0.10        3.69      1.77 o 
  -5   4  13        0.14        3.49      2.66 o 
  -4   4  13        1.00        0.89      2.68 o 
  -3   4  13        0.25        0.45      2.48 o 
  -2   4  13        3.33        2.66      2.48 o 
  -1   4  13        0.07        3.58      2.07 o 
   0   4  13        0.93        2.92      1.84 o 
   1   4  13        2.18       -0.79      2.85 o 
  -7   5  13        0.24       -1.12      3.21 o 
  -6   5  13        3.30        7.34      3.15 o 
  -5   5  13        3.27        1.87      3.47 o 
  -4   5  13        3.87        6.70      2.60 o 
  -3   5  13        2.25        5.43      1.97 o 
  -2   5  13        3.61        3.10      3.00 o 
  -1   5  13        1.09        2.80      1.57 o 
   0   5  13        1.70        5.63      3.47 o 
  -5   6  13        0.61        1.70      3.10 o 
  -4   6  13        6.56        5.34      2.23 o 
  -3   6  13        0.73        5.40      2.32 o 
  -2   6  13        0.01        7.03      2.33 o 
  -8   0  14        1.75        5.83      2.83 o 
  -6   0  14       13.39       18.30      5.60 o 
  -4   0  14       28.23       30.50      6.54 o 
  -2   0  14        3.05        2.48      2.98 o 
   0   0  14        4.21        3.80      2.30 o 
  -8   1  14       22.77       16.67      4.06 o 
  -7   1  14        2.98        3.08      2.51 o 
  -6   1  14        5.29        9.56      3.47 o 
  -5   1  14       14.85       15.43      3.75 o 
  -4   1  14        2.95        6.57      2.08 o 
  -3   1  14       23.48       35.53      5.81 o 
  -2   1  14        0.24        5.57      2.48 o 
  -1   1  14        6.32        6.15      3.11 o 
   0   1  14        4.62        4.80      2.63 o 
   1   1  14       10.62       12.71      4.59 o 
  -8   2  14        1.37        4.75      3.53 o 
  -7   2  14       48.94       34.17      6.24 o 
  -6   2  14       21.62       21.02      6.44 o 
  -5   2  14       68.42       78.06      7.53 o 
  -4   2  14       22.71       15.39      3.55 o 
  -3   2  14        1.29        5.98      1.84 o 
  -2   2  14        0.16        3.04      2.65 o 
  -1   2  14        0.12        0.35      1.52 o 
   0   2  14       12.36       18.85      5.95 o 
   1   2  14        1.75        4.22      3.03 o 
  -7   3  14       19.86       16.75      4.94 o 
  -6   3  14        2.12        4.73      3.35 o 
  -5   3  14        0.69        2.33      2.98 o 
  -4   3  14       36.09       24.05      3.78 o 
  -3   3  14       16.92       13.04      2.81 o 
  -2   3  14        8.40        9.61      2.71 o 
  -1   3  14        0.53        2.01      1.27 o 
   0   3  14       11.31        6.50      2.42 o 
  -6   4  14        3.07        5.12      2.58 o 
  -5   4  14        5.98        3.47      2.65 o 
  -4   4  14        2.01        7.23      2.49 o 
  -3   4  14        4.36        1.13      3.06 o 
  -2   4  14        2.55        3.50      1.98 o 
  -1   4  14        0.33        3.69      3.43 o 
  -5   0  15        4.69        3.50      3.30 o 
  -3   0  15       27.25       15.70      3.89 o 
  -6   1  15        0.06        0.85      3.33 o 
  -5   1  15        0.38        3.05      1.75 o 
  -4   1  15        2.45        6.16      2.34 o 
  -3   1  15        4.13        6.33      3.23 o 
  -2   1  15        0.05        0.95      1.85 o 
  -5   2  15        0.87        3.08      2.69 o 
  -4   2  15        4.73        6.03      2.40 o 
  -3   2  15        6.31        5.36      2.12 o 
                                                 
